# Supplementary material for: Interactions between horizontally acquired genes create a fitness cost in Pseudomonas aeruginosa
Source: Nat Commun. 2015 Apr 21;6:6845. doi: 10.1038/ncomms7845 (PMC4410645; doi:10.1038/ncomms7845)
Supplement: Supplementary Data 1 — Transcriptional profiles of the clones analysed by RNA-Seq. Relative expression of the different genes in PAO1 genome compared to the wild type PAO1 in: pNUK73 plasmid-carrying PAO1 (PAO1/pNUK73), and plasmid-carrying and plasmid-free PAO1 helicase mutant (PA1372) and kinase mutant (PA4673.15). Genes with significant changes in expression level (Wald Test Benjamini-Hochberg corrected p-value < 0.05, n= 5715) are shaded. [file ncomms7845-s2.xlsx]

## Sheet: PAO1vsPAO1-pNUK73
gene name	gene start	gene end	gc content	COG	gene descritpion	baseMean	log2FoldChange	lfcSE	stat	pvalue	padj	over/under expressed in PAO1/pNUK73
PA2019	2211322	2212512	0.722922	COG0845M	periplasmic multidrug efflux lipoprotein	272.805	4.71272	0.440868	10.6896	1.13821e-26	3.26594e-23	+
PA5470	6158949	6159563	0.731707	COG1186J	peptide chain release factor-like protein	326.417	4.68679	0.439314	10.6684	1.43023e-26	3.26594e-23	+
PA2018	2208169	2211306	0.683238	COG0841V	multidrug efflux protein	350.3	4.47312	0.425783	10.5056	8.13731e-26	1.23877e-22	+
PA5471	6159560	6160699	0.685965	COG1690S	hypothetical protein	1364.72	4.16032	0.409154	10.1681	2.7522e-24	3.14232e-21	+
PA1797a	1947994	1948215	0.621622	-	hypothetical protein	363.562	4.37412	0.436409	10.023	1.20797e-23	1.10336e-20	+
PA0805	882989	883216	0.530702	-	hypothetical protein	1900.02	3.61254	0.378919	9.5338	1.51635e-21	1.1542e-18	+
PA4635	5203668	5204372	0.687943	COG1285S	hypothetical protein	118.302	4.81121	0.505796	9.51215	1.86761e-21	1.21848e-18	+
PA0277	311451	312209	0.683794	COG0501O	hypothetical protein	181.308	4.04442	0.444022	9.10861	8.34429e-20	4.76355e-17	+
PA2022	2213693	2215054	0.684288	COG1004M	nucleotide sugar dehydrogenase	113.098	4.47556	0.493592	9.06732	1.21977e-19	6.18963e-17	+
PA1530.1	1668840	1669799	0.659375	-	-	131.015	4.24907	0.475323	8.93934	3.91505e-19	1.788e-16	+
PA2840	3193886	3195589	0.696009	COG0513LKJ	ATP-dependent RNA helicase	783.829	3.44092	0.389947	8.82407	1.10378e-18	4.58269e-16	+
PA4582	5131428	5132573	0.651832	COG0330O	hypothetical protein	249.21	3.69214	0.4203	8.78453	1.57017e-18	5.9758e-16	+
PA2818	3171598	3173175	0.665399	COG2200T	aminoglycoside response regulator	345.076	3.56301	0.413561	8.61544	6.96719e-18	2.44763e-15	+
PA2583	2919591	2922569	0.629742	COG0642T	sensor/response regulator hybrid	686.348	3.2489	0.391671	8.29497	1.08616e-16	3.54322e-14	+
PA0976.1	1060356	1060431	0.5	-	-	124.659	3.46053	0.451559	7.6635	1.80929e-14	5.50869e-12	+
PA3179	3569106	3570266	0.690784	COG1187J	hypothetical protein	289.252	3.09733	0.406092	7.62718	2.39948e-14	6.84902e-12	+
PA4583	5132629	5133843	0.662551	COG1690S	hypothetical protein	182.094	3.25162	0.427473	7.60661	2.81387e-14	7.55939e-12	+
PA4566	5114670	5115890	0.651925	COG0536R	GTPase ObgE	902.03	2.90941	0.386547	7.52667	5.20521e-14	1.32068e-11	+
PA5072	5708955	5710898	0.703189	COG0840NT	chemotaxis transducer	292.157	3.02864	0.406273	7.4547	9.00736e-14	2.16509e-11	+
PA5316	5985883	5986119	0.582278	COG0227J	50S ribosomal protein L28	1625.77	2.79906	0.378635	7.39248	1.44112e-13	3.29079e-11	+
PA4826	5418351	5418569	0.707763	-	hypothetical protein	98.5385	3.34893	0.464215	7.21418	5.42595e-13	1.18002e-10	+
PA0577	636304	638298	0.654637	COG0358L	DNA primase	599.771	2.79555	0.38922	7.18244	6.84774e-13	1.35378e-10	+
PA1796.4	1947729	1947804	0.578947	-	-	56.8249	3.99282	0.556318	7.17722	7.11423e-13	1.35378e-10	+
PA2478	2795809	2797572	0.71712	COG4232OC	thiol:disulfide interchange protein	72.2922	3.55822	0.495238	7.18487	6.72726e-13	1.35378e-10	+
PA1452	1580321	1582444	0.659134	COG1298NU	flagellar biosynthesis protein FlhA	509.266	2.80599	0.392442	7.1501	8.67177e-13	1.58416e-10	+
PA4629	5197186	5197764	0.661485	COG2119S	hypothetical protein	84.4639	3.34835	0.474816	7.05189	1.76503e-12	3.10034e-10	+
PA2583.1	2923222	2923297	0.605263	-	-	44.2578	3.93925	0.562016	7.00915	2.39775e-12	4.05575e-10	+
PA0981	1062921	1063544	0.455128	-	hypothetical protein	122.344	3.13473	0.455499	6.88197	5.90322e-12	9.62857e-10	+
PA2601	2944255	2945151	0.67893	COG0583K	transcriptional regulator	129.214	3.05057	0.445222	6.85179	7.29292e-12	1.14851e-09	+
PA3743	4195400	4196158	0.621871	COG0336J	tRNA (guanine-N(1)-)-methyltransferase	931.336	2.61123	0.381717	6.84073	7.87902e-12	1.19945e-09	+
PA2288	2516021	2516308	0.71875	-	hypothetical protein	137.691	2.95283	0.44312	6.66372	2.66983e-11	3.93326e-09	+
PA4825	5415413	5418124	0.657448	COG0474P	Mg(2+) transport ATPase	82.3537	3.16101	0.477127	6.6251	3.47012e-11	4.95251e-09	+
PA5151	5799589	5800278	0.67971	COG2928S	hypothetical protein	115.478	2.90579	0.450291	6.45313	1.09561e-10	1.51626e-08	+
PA0459	518083	520635	0.677634	COG0542O	ClpA/B protease ATP binding subunit	233.771	-2.66789	0.416546	-6.4048	1.50569e-10	2.0225e-08	-
PA5465	6154784	6155203	0.7	COG3791S	hypothetical protein	135.13	2.72842	0.433818	6.28932	3.18856e-10	4.16062e-08	+
PA0913	996038	997486	0.634231	COG2239P	Mg transporter MgtE	370.283	2.46643	0.394795	6.24737	4.17414e-10	5.29535e-08	+
PA2451	2752866	2754445	0.710127	-	-	65.1665	3.03483	0.487074	6.23073	4.64254e-10	5.7304e-08	+
PA5523	6215803	6217155	0.685144	COG0001H	aminotransferase	133.16	2.66149	0.431171	6.1727	6.71326e-10	8.06827e-08	+
PA1301	1410473	1411456	0.697154	COG3712PT	transmembrane sensor	39.7932	3.3748	0.547211	6.16727	6.94782e-10	8.13608e-08	+
PA4565	5113481	5114599	0.683646	COG0263E	gamma-glutamyl kinase	739.115	2.3902	0.389662	6.13403	8.56824e-10	9.78278e-08	+
PA2929	3285007	3285621	0.679675	COG1280E	hypothetical protein	61.1599	3.20107	0.526919	6.07506	1.2394e-09	1.38058e-07	+
PA1031	1118158	1119519	0.65859	COG1322S	hypothetical protein	350.24	2.39776	0.395504	6.06255	1.33976e-09	1.45683e-07	+
PA2570	2905182	2905550	0.544715	-	LecA protein	25.3805	3.70785	0.6153	6.02608	1.67982e-09	1.78413e-07	+
PA3720	4165888	4166313	0.678404	-	hypothetical protein	54.1804	3.02999	0.50517	5.99796	1.99807e-09	2.07391e-07	+
PA3741	4194431	4194856	0.63615	COG1607I	hypothetical protein	48.7746	3.08031	0.515172	5.97919	2.24251e-09	2.2759e-07	+
PA1467	1595827	1596798	0.70679	COG2378K	hypothetical protein	70.22	2.8263	0.475692	5.94145	2.82513e-09	2.80486e-07	+
PA3718	4164330	4165571	0.692432	COG2814G	major facilitator superfamily (MFS) transporter	39.1156	3.2393	0.545951	5.93332	2.96873e-09	2.88472e-07	+
PA0922	1007234	1007548	0.631746	-	hypothetical protein	134.762	2.54107	0.429053	5.92252	3.17044e-09	3.01655e-07	+
PA0534	593273	594562	0.697674	COG0665E	hypothetical protein	88.2452	2.72911	0.462655	5.8988	3.66152e-09	3.37612e-07	+
PA0729	797251	797598	0.517241	COG3668R	hypothetical protein	443.665	2.31853	0.393156	5.89724	3.69621e-09	3.37612e-07	+
PA3414	3820308	3820892	0.731624	-	hypothetical protein	83.8522	2.69453	0.461533	5.83822	5.27626e-09	4.72484e-07	+
PA1242	1343453	1345225	0.704456	COG1404O	hypothetical protein	60.4882	2.85546	0.489804	5.8298	5.54943e-09	4.8739e-07	+
PA0975	1058812	1059606	0.616352	COG0602O	radical activating enzyme	50.875	2.97109	0.512716	5.79481	6.83984e-09	5.89388e-07	+
PA4225	4731369	4736798	0.727256	COG1020Q	pyochelin synthetase	766.135	-2.25001	0.389101	-5.78258	7.35634e-09	6.22156e-07	-
PA4745	5329977	5331458	0.625506	COG0195K	transcription elongation factor NusA	1205.25	2.1675	0.380393	5.69805	1.21185e-08	1.00628e-06	+
PA3616	4051097	4051558	0.681818	COG2137R	recombination regulator RecX	117.382	2.4834	0.437064	5.682	1.33132e-08	1.08574e-06	+
PA3008	3368529	3369014	0.668724	COG5404D	hypothetical protein	135.044	2.4175	0.427533	5.65454	1.56265e-08	1.25204e-06	+
PA1137	1228212	1229198	0.699088	COG0604CR	oxidoreductase	67.0688	-2.80325	0.496413	-5.64702	1.63253e-08	1.28547e-06	-
PA0123	142359	143267	0.680968	COG0583K	transcriptional regulator	91.2124	2.57335	0.456009	5.6432	1.66921e-08	1.29208e-06	+
PA3007	3367903	3368517	0.650407	COG1974KT	LexA repressor	201.975	2.3069	0.409746	5.63008	1.80124e-08	1.37104e-06	+
PA1962	2145894	2146502	0.676519	COG1182I	azoreductase	21.9287	3.49512	0.621608	5.62271	1.87987e-08	1.40744e-06	+
PA3092	3470764	3472803	0.679412	COG1902C	2,4-dienoyl-CoA reductase	117.859	2.44759	0.435894	5.6151	1.96452e-08	1.44709e-06	+
PA3129	3510905	3511864	0.689583	COG0042J	hypothetical protein	120.299	2.4295	0.433306	5.60689	2.05998e-08	1.49332e-06	+
PA0142	161906	163255	0.708889	COG0402FR	hydroxydechloroatrazine ethylaminohydrolase	65.9237	2.74656	0.492052	5.58186	2.37963e-08	1.69809e-06	+
PA4763	5349929	5351605	0.671437	COG0497L	DNA repair protein RecN	259.54	2.18733	0.402574	5.43336	5.53018e-08	3.88559e-06	+
PA0907	992714	993244	0.6742	-	hypothetical protein	109.959	2.40594	0.443778	5.42149	5.91034e-08	4.08977e-06	+
PA2600	2942848	2943915	0.691948	COG2141C	hypothetical protein	51.1222	2.84286	0.524637	5.41871	6.00298e-08	4.09188e-06	+
PA0586	643808	645361	0.618404	COG2719S	SpoVR family protein	106.45	-2.52395	0.466274	-5.41301	6.19747e-08	4.16233e-06	-
PA3337	3746078	3747076	0.680681	COG0451MG	ADP-L-glycero-D-manno-heptose-6-epimerase	380.938	-2.20778	0.40834	-5.40671	6.41919e-08	4.24876e-06	-
PA0976	1059622	1060296	0.637037	COG0603R	hypothetical protein	36.4748	2.92633	0.541837	5.40075	6.63613e-08	4.3296e-06	+
PA2001	2187065	2188246	0.719966	COG0183I	acetyl-CoA acetyltransferase	222.72	-2.23306	0.414525	-5.38704	7.16286e-08	4.60743e-06	-
PA2020	2212677	2213309	0.672986	COG1309K	transcriptional regulator	135.791	2.30212	0.429117	5.36479	8.10435e-08	5.14063e-06	+
PA4584	5133880	5134692	0.643296	COG3541R	hypothetical protein	70.3833	2.51187	0.468844	5.35759	8.43399e-08	5.27645e-06	+
PA2552	2884206	2885333	0.687943	COG1960I	acyl-CoA dehydrogenase	264.799	-2.17103	0.406622	-5.33917	9.33723e-08	5.68575e-06	-
PA2561	2894908	2896614	0.685413	COG0840NT	chemotaxis transducer	89.9198	2.40948	0.451137	5.34089	9.24896e-08	5.68575e-06	+
PA0578	638381	638830	0.673333	COG1610S	hypothetical protein	147.437	2.31387	0.436364	5.30261	1.1416e-07	6.86012e-06	+
PA0745	812445	813263	0.69475	COG1024I	enoyl-CoA hydratase	223.687	-2.25842	0.428794	-5.26691	1.38739e-07	8.22883e-06	-
PA5375	6051644	6053194	0.656351	COG1292M	choline transporter BetT	107.796	2.41687	0.45997	5.25442	1.48496e-07	8.69461e-06	+
PA2603.1	2947583	2947672	0.577778	-	-	25.4665	3.04828	0.581355	5.2434	1.57648e-07	9.11366e-06	+
PA5475	6165417	6165977	0.663102	COG1247M	hypothetical protein	584.45	-2.20535	0.420863	-5.24007	1.60514e-07	9.16333e-06	-
PA1507	1636329	1637696	0.673246	COG2233F	transporter	38.4287	2.75728	0.528721	5.215	1.83821e-07	1.03643e-05	+
PA0509	571111	572592	0.695007	COG2010C	cytochrome C	548.252	-2.20096	0.423282	-5.19974	1.99571e-07	1.11152e-05	-
PA4138	4627947	4629185	0.697337	COG0162J	tyrosyl-tRNA synthetase	49.5731	2.6108	0.503764	5.18259	2.1882e-07	1.20404e-05	+
PA5327	5998348	5999676	0.663657	COG0277C	oxidoreductase	25.0407	3.03452	0.586507	5.17389	2.29276e-07	1.24655e-05	+
PA0492	551911	552669	0.695652	COG1540R	hypothetical protein	84.0915	-2.50265	0.485854	-5.15103	2.59063e-07	1.39193e-05	-
PA5506	6198055	6198912	0.694639	COG1737K	hypothetical protein	26.5518	2.9775	0.578861	5.14372	2.69354e-07	1.43039e-05	+
PA5311	5980787	5981950	0.691581	COG2807P	major facilitator superfamily (MFS) transporter	58.0171	2.5814	0.50357	5.12621	2.95635e-07	1.55191e-05	+
PA4743	5326935	5327324	0.64359	COG0858J	ribosome-binding factor A	97.8211	2.25641	0.442081	5.10407	3.32431e-07	1.72524e-05	+
PA2928	3283375	3284598	0.720588	-	hypothetical protein	62.8002	2.48178	0.487313	5.09278	3.52844e-07	1.81061e-05	+
PA3641	4078808	4080223	0.649718	COG1115E	amino acid permease	257.399	2.03881	0.401032	5.08392	3.6973e-07	1.87617e-05	+
PA1299	1409351	1409800	0.657778	COG2983S	hypothetical protein	60.6234	2.46897	0.486293	5.07713	3.83188e-07	1.9231e-05	+
PA1302	1411585	1414140	0.665884	COG1629P	heme utilization protein	44.6632	2.59135	0.511566	5.06554	4.07251e-07	2.02165e-05	+
PA2477	2794973	2795809	0.700119	COG0526OC	thiol:disulfide interchange protein	16.7794	3.19951	0.632183	5.06106	4.16939e-07	2.04748e-05	+
PA1300	1409949	1410476	0.681818	COG1595K	ECF subfamily sigma-70 factor	27.8805	2.95714	0.585809	5.04796	4.46553e-07	2.16958e-05	+
PA1999	2185527	2186225	0.659514	COG1788I	dehydrocarnitine CoA transferase subunit A	212.242	-2.49279	0.494571	-5.04031	4.64783e-07	2.23438e-05	-
PA1959	2143173	2144006	0.647482	COG1968V	undecaprenyl pyrophosphate phosphatase	127.463	2.23609	0.444061	5.03555	4.7648e-07	2.26675e-05	+
PA0744	811283	812386	0.692029	COG1024I	enoyl-CoA hydratase	168.273	-2.10792	0.420067	-5.01805	5.21977e-07	2.4576e-05	-
PA4935	5537319	5537738	0.583333	COG0360J	30S ribosomal protein S6	1530.16	1.90477	0.380082	5.01148	5.40142e-07	2.51717e-05	+
PA4585	5134689	5135714	0.718324	COG0430A	RNA 3'-terminal-phosphate cyclase	70.2376	2.3282	0.46568	4.99957	5.74596e-07	2.65069e-05	+
PA1098	1189172	1190380	0.692308	COG0642T	two-component sensor	273.505	2.00071	0.400743	4.9925	5.96036e-07	2.7221e-05	+
PA0583	641417	641959	0.655617	COG0801H	hypothetical protein	55.8269	2.44509	0.49169	4.97284	6.59808e-07	2.98351e-05	+
PA1422	1547437	1548330	0.670022	COG0583K	protein GbuR	71.5917	2.3135	0.465679	4.96802	6.76408e-07	3.02858e-05	+
PA0525	583857	585695	0.724307	COG4548P	dinitrification protein NorD	1515.88	-2.46513	0.497025	-4.95977	7.05761e-07	3.12933e-05	-
PA2971	3328399	3328935	0.607076	COG1399R	hypothetical protein	627.401	1.98171	0.399845	4.95619	7.18883e-07	3.15686e-05	+
PA0521	581133	581660	0.681818	COG1845C	cytochrome C oxidase subunit	86.1655	-2.43017	0.490603	-4.95342	7.29188e-07	3.17162e-05	-
PA1101	1192405	1194201	0.674457	COG1766NU	flagellar MS-ring protein	310.925	2.04357	0.413012	4.94796	7.49965e-07	3.23122e-05	+
PA4933	5536153	5537022	0.671264	-	hypothetical protein	1448.66	1.94162	0.393752	4.93106	8.17833e-07	3.4907e-05	+
PA4785	5372591	5373868	0.682316	COG0183I	acetyl-CoA acetyltransferase	91.5091	2.19405	0.446594	4.91286	8.97576e-07	3.79558e-05	+
PA4231	4745121	4746551	0.704403	COG1169HQ	salicylate biosynthesis isochorismate synthase	169.139	-2.19204	0.447082	-4.903	9.4385e-07	3.95465e-05	-
PA0743	810275	811171	0.697882	COG2084I	3-hydroxyisobutyrate dehydrogenase	39.538	-2.60419	0.532782	-4.88792	1.01908e-06	4.19292e-05	-
PA4519	5060115	5061278	0.609966	COG0019E	ornithine decarboxylase	155.142	2.04844	0.418987	4.88902	1.01337e-06	4.19292e-05	+
PA4615	5172771	5173547	0.649936	COG1018C	oxidoreductase	175.638	-2.14925	0.440421	-4.87998	1.06094e-06	4.32618e-05	-
PA0588	646730	648652	0.601664	COG2766T	hypothetical protein	525.569	-2.2944	0.470813	-4.87328	1.09759e-06	4.436e-05	-
PA3049	3414401	3414613	0.568075	COG3130J	ribosome modulation factor	282.636	-2.33493	0.4799	-4.86544	1.14204e-06	4.57515e-05	-
PA1030.1	1117532	1117609	0.461538	-	-	41.9964	2.48314	0.511776	4.852	1.22221e-06	4.85379e-05	+
PA0874	955456	955722	0.573034	-	hypothetical protein	20.3877	2.9113	0.600694	4.84657	1.25616e-06	4.9033e-05	+
PA3614	4048519	4049922	0.669516	COG1236J	hypothetical protein	309.928	-2.14711	0.442874	-4.84814	1.24627e-06	4.9033e-05	-
PA1158	1256094	1257452	0.690213	COG0642T	two-component sensor	74.1503	2.21474	0.459392	4.82103	1.42818e-06	5.52756e-05	+
PA3607	4041079	4042170	0.677656	COG3842E	polyamine transporter PotA	21.8406	2.84229	0.589774	4.81929	1.44066e-06	5.52901e-05	+
PA3744	4196165	4196692	0.645833	COG0806J	16S rRNA-processing protein RimM	872.413	1.8736	0.389823	4.80628	1.53768e-06	5.85216e-05	+
PA3979	4459418	4459750	0.612613	COG4517S	hypothetical protein	84.1309	2.14727	0.450645	4.76487	1.88971e-06	7.13248e-05	+
PA3262.1	3650722	3650798	0.675325	-	-	50.5198	2.34311	0.492267	4.75984	1.93749e-06	7.25286e-05	+
PA0923	1007950	1008999	0.66	COG0389L	DNA polymerase IV	104.244	2.07565	0.436466	4.75559	1.97868e-06	7.34685e-05	+
PA4379	4910108	4910791	0.627193	COG2226H	hypothetical protein	102.689	2.11488	0.444874	4.75389	1.99535e-06	7.34901e-05	+
PA4816	5406165	5407400	0.73301	-	hypothetical protein	58.4081	2.2701	0.478086	4.7483	2.05134e-06	7.43531e-05	+
PA5299	5967286	5969145	0.689785	COG0427C	hypothetical protein	130.272	2.10253	0.442674	4.74961	2.03808e-06	7.43531e-05	+
PA2938	3292324	3293781	0.666667	COG2233F	transporter	19.8565	2.85161	0.600797	4.74637	2.07101e-06	7.44748e-05	+
PA3392	3797009	3798919	0.649398	COG4263C	nitrous-oxide reductase	1098.61	-2.15405	0.454459	-4.7398	2.13926e-06	7.6328e-05	-
PA3617	4051564	4052604	0.641691	COG0468L	recombinase A	847.154	1.799	0.380942	4.72249	2.32972e-06	8.24793e-05	+
PA4244	4758453	4758887	0.627586	COG0200J	50S ribosomal protein L15	671.385	1.83482	0.388689	4.72053	2.3523e-06	8.26382e-05	+
PA0580	639316	640341	0.690058	COG0533O	DNA-binding/iron metalloprotein/AP endonuclease	187.776	2.01698	0.427554	4.71748	2.38779e-06	8.32446e-05	+
PA1633	1776045	1777739	0.667847	COG2060P	potassium-transporting ATPase A	20.2719	2.83757	0.602903	4.70651	2.51994e-06	8.71861e-05	+
PA3393	3798916	3800202	0.699301	COG3420P	NosD protein	181.884	-2.11403	0.451913	-4.67797	2.89732e-06	9.94893e-05	-
PA5027	5657581	5658396	0.704657	COG0589T	hypothetical protein	230.543	-1.90759	0.408175	-4.67347	2.96154e-06	0.000100935	-
PA2553	2885362	2886552	0.716205	COG0183I	acyl-CoA thiolase	299.922	-1.96349	0.421161	-4.6621	3.13004e-06	0.000104342	-
PA4243	4757124	4758452	0.595937	COG0201U	preprotein translocase subunit SecY	2761.28	1.7682	0.379164	4.66342	3.11004e-06	0.000104342	+
PA5170	5820910	5822358	0.639061	COG0531E	arginine/ornithine antiporter	2809.03	-1.89819	0.406993	-4.66395	3.10193e-06	0.000104342	-
PA4465	4995229	4996089	0.629501	COG1660R	hypothetical protein	217.364	-1.90944	0.411125	-4.64443	3.41019e-06	0.000112858	-
PA2026	2218098	2219099	0.671657	COG0385R	hypothetical protein	84.4957	-2.11996	0.458208	-4.62663	3.7166e-06	0.000121241	-
PA3396	3801948	3802484	0.72067	COG4314C	NosL protein	61.3177	-2.28232	0.493168	-4.62789	3.69416e-06	0.000121241	-
PA4746	5331503	5331961	0.59695	COG0779S	hypothetical protein	248.891	1.95629	0.423223	4.62237	3.79388e-06	0.000122884	+
PA2011	2199762	2200664	0.685493	COG0119E	hydroxymethylglutaryl-CoA lyase	132.131	-1.98499	0.430273	-4.61332	3.96287e-06	0.000127454	-
PA2522	2842019	2843305	0.715618	COG1538MU	outer membrane protein CzcC	17.1975	2.81393	0.614941	4.57593	4.74107e-06	0.000151416	+
PA4247	4759574	4759924	0.623932	COG0256J	50S ribosomal protein L18	328.386	1.79963	0.393939	4.56828	4.91738e-06	0.000155956	+
PA2278	2506978	2508261	0.697819	COG1055P	arsenite-antimonite efflux pump ArsB	44.4563	2.29237	0.502621	4.56083	5.09517e-06	0.00016048	+
PA0520	580316	581098	0.704981	COG0714R	regulatory protein NirQ	460.547	-2.00526	0.440493	-4.55232	5.30576e-06	0.000164839	-
PA2567	2902218	2903981	0.655896	COG2200T	hypothetical protein	266.224	-1.96709	0.432035	-4.55308	5.28655e-06	0.000164839	-
PA4852	5447648	5448646	0.656657	COG0042J	hypothetical protein	303.423	1.79154	0.395796	4.52642	5.99912e-06	0.000185121	+
PA0860	938032	939822	0.676159	COG1132V	ABC transporter ATP-binding protein/permease	94.0394	1.99424	0.441763	4.51427	6.35348e-06	0.000194741	+
PA1291	1402117	1402956	0.682143	COG4757R	hypothetical protein	64.1751	2.16173	0.479222	4.51093	6.45454e-06	0.000196519	+
PA4246	4759070	4759570	0.59481	COG0098J	30S ribosomal protein S5	875.705	1.7177	0.381564	4.50172	6.74043e-06	0.000203865	+
PA3395	3801104	3801931	0.718599	COG1277R	NosY protein	62.9756	-2.26699	0.504033	-4.49771	6.86904e-06	0.000206387	-
PA5440	6123686	6125080	0.67957	COG0826O	peptidase	175.065	1.85088	0.411859	4.49397	6.99067e-06	0.000208669	+
PA1960	2144077	2144799	0.698479	COG3326S	hypothetical protein	26.6019	2.50082	0.558431	4.47829	7.52424e-06	0.000221698	+
PA5328	5999754	6000143	0.679487	COG3245C	mono-heme cytochrome C	16.5833	2.83115	0.63201	4.4796	7.47816e-06	0.000221698	+
PA2000	2186260	2186916	0.665145	COG2057I	dehydrocarnitine CoA transferase subunit B	140.594	-2.15897	0.482853	-4.47128	7.77534e-06	0.000227628	-
PA3048	3411763	3413940	0.668962	COG0116L	23S rRNA m(2)G2445 methyltransferase	167.26	1.84519	0.413003	4.46774	7.90514e-06	0.000229448	+
PA4224	4730323	4731372	0.724762	COG4693Q	pyochelin biosynthetic protein PchG	111.774	-2.01225	0.450572	-4.46599	7.97e-06	0.000229448	-
PA4272	4781286	4781786	0.596806	COG0244J	50S ribosomal protein L10	2227.61	1.6968	0.380094	4.46416	8.03846e-06	0.000229448	+
PA5048	5686278	5687045	0.696615	COG1525L	nuclease	93.1176	1.97045	0.441384	4.46425	8.03485e-06	0.000229448	+
PA4918	5517821	5518480	0.684848	COG1335Q	hypothetical protein	368.826	2.06686	0.464488	4.44976	8.59681e-06	0.000243861	+
PA2592	2934541	2935644	0.623188	COG0687E	periplasmic spermidine/putrescine-binding protein	63.0488	2.08663	0.469629	4.44315	8.86508e-06	0.000249919	+
PA2012	2200685	2202652	0.710366	COG4770I	methylcrotonyl-CoA carboxylase subunit alpha	270.971	-1.77078	0.398885	-4.43933	9.024e-06	0.000252838	-
PA1286	1397254	1398453	0.709167	COG2814G	major facilitator superfamily (MFS) transporter	38.8391	2.28324	0.514851	4.43475	9.21776e-06	0.000256692	+
PA1898	2069490	2070203	0.564426	COG2771K	quorum-sensing control repressor	21.1709	2.61224	0.589798	4.42904	9.46532e-06	0.000261988	+
PA1746	1888407	1888913	0.676529	COG2110R	hypothetical protein	296.512	-2.09427	0.473136	-4.42637	9.58337e-06	0.000263658	-
PA4934	5537059	5537289	0.593074	COG0238J	30S ribosomal protein S18	407.517	1.72907	0.392575	4.40444	1.06059e-05	0.000290043	+
PA3742	4195008	4195358	0.603989	COG0335J	50S ribosomal protein L19	991.879	1.83902	0.419565	4.38315	1.16974e-05	0.000317989	+
PA0746	813329	814492	0.689003	COG1960I	acyl-CoA dehydrogenase	106.837	-1.98797	0.453873	-4.38001	1.18676e-05	0.000318819	-
PA4378	4909401	4910105	0.642553	-	InaA protein	80.0392	1.9773	0.451416	4.38021	1.18563e-05	0.000318819	+
PA4520	5061730	5063751	0.660732	COG0840NT	chemotaxis transducer	272.902	1.7727	0.405293	4.37387	1.22062e-05	0.000325999	+
PA4744	5327427	5329949	0.652002	COG0532J	translation initiation factor IF-2	2053.49	1.71756	0.393283	4.36723	1.25831e-05	0.00033411	+
PA0510	572583	573422	0.721429	COG0007H	uroporphyrin-III C-methyltransferase	334.352	-1.9763	0.452702	-4.36558	1.26788e-05	0.000334707	-
PA2955	3315057	3315689	0.671406	-	hypothetical protein	35.3791	2.28641	0.52391	4.36413	1.27629e-05	0.00033499	+
PA4586	5135816	5136193	0.703704	-	hypothetical protein	14.0423	2.74901	0.630516	4.35994	1.30098e-05	0.000339519	+
PA4567	5116032	5116289	0.581395	COG0211J	50S ribosomal protein L27	520.859	1.68064	0.386052	4.35341	1.34036e-05	0.000345843	+
PA4932	5535685	5536131	0.642058	COG0359J	50S ribosomal protein L9	1012.01	1.73406	0.398215	4.35458	1.33322e-05	0.000345843	+
PA1228	1330117	1330467	0.712251	-	hypothetical protein	23.807	2.47384	0.5696	4.34312	1.40474e-05	0.000358404	+
PA2860	3213044	3213484	0.668934	-	hypothetical protein	119.27	1.87632	0.431968	4.34366	1.40131e-05	0.000358404	+
PA1030	1116635	1117390	0.654762	-	hypothetical protein	268.812	1.80791	0.416791	4.33769	1.4399e-05	0.000359346	+
PA2554	2886570	2887337	0.703125	COG1028IQR	short-chain dehydrogenase	109.485	-1.89855	0.437593	-4.33863	1.43371e-05	0.000359346	-
PA2653	3001873	3003198	0.659879	COG2056R	transporter	70.6471	2.01435	0.464003	4.34124	1.41683e-05	0.000359346	+
PA4985	5599884	5600975	0.70696	COG0687E	hypothetical protein	25.474	2.43725	0.56166	4.33936	1.42897e-05	0.000359346	+
PA3615	4050005	4051075	0.648926	COG1611R	hypothetical protein	246.467	-1.91042	0.441571	-4.32643	1.51545e-05	0.000374111	-
PA4236	4752260	4753708	0.627329	COG0753P	catalase	1709.09	-1.83058	0.423087	-4.32673	1.51341e-05	0.000374111	-
PA0511	573433	574596	0.697595	COG0535R	heme d1 biosynthesis protein NirJ	320.312	-1.97872	0.458094	-4.31947	1.56407e-05	0.000384039	-
PA0870	950962	952161	0.6975	COG1448E	aromatic amino acid aminotransferase	877.403	-1.65239	0.383651	-4.30701	1.65476e-05	0.000404133	-
PA2769	3127860	3128270	0.708029	COG1051F	hypothetical protein	36.4062	2.25265	0.523549	4.30265	1.68767e-05	0.000409978	+
PA1453	1582528	1583817	0.693798	COG1419N	flagellar biosynthesis regulator FlhF	313.149	1.72535	0.401391	4.29843	1.72012e-05	0.000415649	+
PA0515	576037	576489	0.699779	COG1522K	transcriptional regulator	71.7682	-2.08729	0.486227	-4.29282	1.76419e-05	0.000421258	-
PA4209	4712095	4713099	0.664677	COG2226H	phenazine-specific methyltransferase	31.2299	2.30195	0.536339	4.29196	1.771e-05	0.000421258	+
PA4564	5113005	5113469	0.636559	COG3045S	hypothetical protein	142.556	1.84491	0.429833	4.29215	1.76953e-05	0.000421258	+
PA0200	229526	229738	0.652582	-	hypothetical protein	258.304	-1.86465	0.434983	-4.28672	1.81332e-05	0.000429089	-
PA2766	3125583	3126164	0.689003	COG1309K	transcriptional regulator	48.1807	2.11479	0.493567	4.28472	1.82973e-05	0.000430741	+
PA0587	645358	646629	0.638365	COG2718S	hypothetical protein	91.7893	-2.14512	0.500839	-4.28305	1.84349e-05	0.000431756	-
PA0513	575080	575523	0.693694	COG1522K	transcriptional regulator	104.329	-1.99685	0.466642	-4.27918	1.87586e-05	0.000437094	-
PA1200	1300811	1301473	0.68175	COG4122R	hypothetical protein	79.4691	1.97226	0.461499	4.27359	1.92349e-05	0.000445918	+
PA5429	6109260	6110684	0.661053	COG1027E	aspartate ammonia-lyase	441.533	1.71894	0.402626	4.26933	1.96057e-05	0.000452218	+
PA2249	2475495	2476781	0.700078	COG0508C	branched-chain alpha-keto acid dehydrogenase subunit E2	380.883	-1.70224	0.39909	-4.2653	1.99631e-05	0.000458149	-
PA1442	1572023	1572544	0.628352	COG1580N	flagellar basal body protein FliL	69.443	2.02389	0.474979	4.26101	2.03503e-05	0.000462387	+
PA3044	3406321	3408546	0.673405	COG0642T	two-component sensor	37.0318	2.27006	0.532699	4.26144	2.03118e-05	0.000462387	+
PA1297	1407951	1408931	0.686035	COG1230P	metal transporter	79.1869	1.94908	0.458497	4.25103	2.1279e-05	0.000481094	+
PA4568	5116313	5116624	0.570513	COG0261J	50S ribosomal protein L21	943.33	1.68415	0.396417	4.24843	2.15277e-05	0.000484321	+
PA2753	3114819	3115193	0.685333	-	hypothetical protein	182.023	-2.03847	0.480164	-4.24536	2.18246e-05	0.000488593	-
PA2258	2486355	2487293	0.677316	COG0583K	transcriptional regulator PtxR	30.5982	2.30993	0.545338	4.23578	2.27755e-05	0.000507394	+
PA2009	2197432	2198730	0.677444	COG3508Q	homogentisate 1,2-dioxygenase	451.591	-1.64852	0.390661	-4.21984	2.44478e-05	0.000542005	-
PA2250	2476785	2478179	0.705376	COG1249C	dihydrolipoamide dehydrogenase	539.747	-1.63011	0.387755	-4.20398	2.62266e-05	0.000578631	-
PA2321	2560144	2560665	0.726054	COG3265G	gluconokinase	32.628	2.33369	0.55548	4.20121	2.65487e-05	0.000582922	+
PA2788	3144412	3146007	0.686717	COG0840NT	chemotaxis transducer	237.373	-1.73352	0.412797	-4.19945	2.67561e-05	0.000584665	-
PA2664	3012592	3013773	0.670897	COG1017C	nitric oxide dioxygenase	397.54	1.63913	0.390424	4.19833	2.68889e-05	0.00058477	+
PA2251	2478312	2479130	0.650794	-	hypothetical protein	44.5592	2.09873	0.5011	4.18824	2.81124e-05	0.00060848	+
PA4683	5251871	5252473	0.636816	-	hypothetical protein	56.713	-2.08889	0.49951	-4.18188	2.89106e-05	0.000622805	-
PA2252	2479299	2480744	0.672199	COG1115E	AGCS sodium/alanine/glycine symporter	22.6162	2.43218	0.582099	4.1783	2.937e-05	0.000629731	+
PA2008	2196129	2197427	0.707467	COG0179Q	fumarylacetoacetase	233.877	-1.68986	0.405455	-4.1678	3.07552e-05	0.000656351	-
PA5425	6105159	6106241	0.694367	COG0026F	phosphoribosylaminoimidazole carboxylase ATPase subunit	160.196	1.72959	0.417427	4.14345	3.42114e-05	0.000726714	+
PA2032	2221337	2222761	0.682807	COG1167KE	transcriptional regulator	91.1504	1.83747	0.443899	4.13938	3.4825e-05	0.000736323	+
PA0524	582455	583855	0.650964	COG3256P	nitric-oxide reductase subunit B	2656.13	-2.0273	0.49072	-4.13127	3.60763e-05	0.00075138	-
PA3914	4384022	4385245	0.728758	COG0303H	molybdenum cofactor biosynthetic protein A1	55.3109	-2.03778	0.493269	-4.13118	3.6091e-05	0.00075138	-
PA4873	5470186	5471451	0.680095	COG0443O	heat-shock protein	38.0854	2.16443	0.52401	4.13051	3.61952e-05	0.00075138	+
PA5427	6107111	6108139	0.6793	COG1064R	alcohol dehydrogenase	985.237	-1.74038	0.421198	-4.13196	3.59677e-05	0.00075138	-
PA0835	909418	911532	0.687943	COG0280C	phosphate acetyltransferase	446.649	-1.68248	0.408093	-4.12279	3.74318e-05	0.000773533	-
PA0714.1	785498	785570	0.493151	-	-	94.7003	1.86283	0.453022	4.11201	3.92228e-05	0.000806894	+
PA3413	3820006	3820272	0.610487	COG3141S	hypothetical protein	74.167	1.88452	0.458421	4.1109	3.94115e-05	0.00080714	+
PA3458	3865281	3865754	0.662447	COG1846K	transcriptional regulator	268.118	-1.7753	0.433002	-4.09998	4.13194e-05	0.000842436	-
PA0176	199600	201639	0.685294	COG0840NT	aerotaxis transducer Aer2	65.1319	-1.94942	0.475706	-4.09795	4.16834e-05	0.000846081	-
PA0792	867324	868808	0.677441	COG2079R	2-methylcitrate dehydratase	66.8345	-1.92798	0.471074	-4.09273	4.2633e-05	0.000850379	-
PA0871	952158	952514	0.619048	COG2154H	pterin-4-alpha-carbinolamine dehydratase	276.55	-1.70043	0.41548	-4.09269	4.264e-05	0.000850379	-
PA0916	998444	999766	0.648526	COG0621J	hypothetical protein	89.5363	1.82822	0.44665	4.09317	4.25509e-05	0.000850379	+
PA5522	6214434	6215801	0.684211	COG0174E	glutamine synthetase	65.8371	1.95689	0.477957	4.09428	4.23481e-05	0.000850379	+
PA2521	2840512	2841966	0.706529	COG0845M	resistance-nodulation-cell division (RND) divalent metal cation efflux membrane fusion protein CzcB	11.2123	2.64687	0.647783	4.08605	4.38784e-05	0.000871272	+
PA3041	3404145	3404525	0.664042	COG5393S	hypothetical protein	55.22	-2.05322	0.503113	-4.08102	4.48386e-05	0.000886485	-
PA5181.1	5835082	5835480	0.56391	-	-	11.3233	2.64209	0.648101	4.07667	4.56859e-05	0.000899342	+
PA1271	1381804	1383654	0.67315	COG4206H	tonB-dependent receptor	104.068	1.76535	0.433286	4.07432	4.61482e-05	0.000904545	+
PA3040	3403812	3404141	0.648485	COG4575S	hypothetical protein	153.352	-1.91874	0.471743	-4.06734	4.75524e-05	0.000928085	-
PA1475	1602179	1602880	0.710826	COG4133O	cytochrome C biogenesis protein CcmA	95.6109	1.86472	0.458592	4.06618	4.77894e-05	0.000928742	+
PA0582	641073	641426	0.669492	COG1539H	dihydroneopterin aldolase	39.0699	2.12905	0.524281	4.0609	4.88848e-05	0.000946004	+
PA4248	4759935	4760468	0.597378	COG0097J	50S ribosomal protein L6	1009.8	1.60564	0.39597	4.05494	5.01479e-05	0.000966352	+
PA4366	4893697	4894278	0.616838	COG0605P	superoxide dismutase	2180.8	-1.68665	0.418112	-4.03396	5.48444e-05	0.00105241	-
PA2900	3254598	3255407	0.683951	COG2885M	hypothetical protein	82.589	1.83297	0.454578	4.03225	5.52458e-05	0.00105568	+
PA0057	71730	72617	0.683559	COG0491R	hypothetical protein	21.8155	2.31717	0.576008	4.0228	5.751e-05	0.00109437	+
PA0013	15620	16273	0.623853	COG1738S	hypothetical protein	25.0509	2.24003	0.557248	4.01981	5.8244e-05	0.00110374	+
PA5347	6016622	6017014	0.597964	-	hypothetical protein	59.5988	1.89207	0.471412	4.01362	5.97935e-05	0.00112842	+
PA4262	4766009	4766611	0.61194	COG0088J	50S ribosomal protein L4	1129.28	1.5187	0.378571	4.01166	6.02924e-05	0.00113315	+
PA4587	5136317	5137357	0.663785	COG1858P	cytochrome C551 peroxidase	824.66	-1.81028	0.451583	-4.00874	6.10432e-05	0.00114256	-
PA4226	4736795	4741111	0.723419	COG1020Q	dihydroaeruginoic acid synthetase	475.637	-1.67275	0.417718	-4.0045	6.21486e-05	0.0011542	-
PA4742	5326018	5326932	0.659016	COG0130J	tRNA pseudouridine synthase B	338.185	1.5838	0.395512	4.00442	6.21705e-05	0.0011542	+
PA0918	1001972	1002520	0.635701	COG3038C	cytochrome b561	294.07	-1.87866	0.469944	-3.99762	6.39829e-05	0.00118304	-
PA2248	2474442	2475494	0.679012	COG0022C	2-oxoisovalerate dehydrogenase subunit beta	384.804	-1.61265	0.403711	-3.99455	6.48163e-05	0.00119361	-
PA5119	5766484	5767893	0.622695	COG0174E	glutamine synthetase	1437.99	-1.59463	0.399627	-3.9903	6.59911e-05	0.00121037	-
PA4358	4884961	4887261	0.671013	COG0370P	ferrous iron transport protein B	201.716	-1.69153	0.425072	-3.9794	6.90898e-05	0.00126213	-
PA2315	2552675	2553850	0.715136	COG1680V	hypothetical protein	11.887	2.53735	0.638035	3.97682	6.98429e-05	0.00127081	+
PA3766	4221923	4223179	0.648369	COG0814E	aromatic amino acid transporter	51.7025	1.92463	0.484461	3.97272	7.10572e-05	0.00128777	+
PA4958	5563965	5565428	0.690574	-	hypothetical protein	130.621	-1.68535	0.427114	-3.94591	7.94986e-05	0.00143506	-
PA4928	5528659	5530902	0.654189	COG1032C	hypothetical protein	195.119	1.66483	0.422232	3.94294	8.04895e-05	0.00144723	+
PA0523	582015	582455	0.639456	COG2010C	nitric-oxide reductase subunit C	730.452	-1.78546	0.453717	-3.93518	8.31328e-05	0.00148889	-
PA5426	6106272	6106763	0.678862	COG0041F	phosphoribosylaminoimidazole carboxylase catalytic subunit	120.81	1.69937	0.432593	3.92835	8.55321e-05	0.00152588	+
PA1535	1673204	1674352	0.643168	COG1960I	acyl-CoA dehydrogenase	72.3982	1.79413	0.457259	3.92367	8.72096e-05	0.00153977	+
PA3897	4365273	4366175	0.674419	COG5006R	hypothetical protein	20.8282	2.2641	0.577082	3.92336	8.73223e-05	0.00153977	+
PA5084	5722267	5723517	0.717826	COG0665E	oxidoreductase	35.3238	2.03293	0.517961	3.92487	8.67755e-05	0.00153977	+
PA1806	1961227	1962024	0.665414	COG0623I	NADH-dependent enoyl-ACP reductase	84.9584	-1.83889	0.469225	-3.91899	8.8921e-05	0.00156139	-
PA2013	2202649	2203446	0.68797	COG1024I	gamma-carboxygeranoyl-CoA hydratase	105.888	-1.69977	0.43382	-3.91815	8.92318e-05	0.00156139	-
PA0494	553005	554381	0.702251	COG4770I	acetyl-CoA carboxylase biotin carboxylase subunit	104.382	-1.69874	0.43427	-3.91172	9.16428e-05	0.00159745	-
PA0514	575516	576040	0.710476	COG1522K	heme d1 biosynthesis protein NirL	119.471	-1.74699	0.446923	-3.90892	9.27089e-05	0.00160379	-
PA4464	4994763	4995227	0.63871	COG1762GT	nitrogen regulatory IIA protein	222.835	-1.67522	0.428496	-3.90954	9.24712e-05	0.00160379	-
PA3394	3800199	3801113	0.726776	COG1131V	NosF protein	55.461	-1.9562	0.500764	-3.90644	9.36652e-05	0.00161422	-
PA2119	2330959	2332059	0.651226	COG1063ER	alcohol dehydrogenase	401.091	-1.64174	0.420389	-3.90528	9.4115e-05	0.00161588	-
PA3723	4167711	4168817	0.684734	COG1902C	FMN oxidoreductase	67.7221	-1.88732	0.48387	-3.90048	9.60033e-05	0.00164212	-
PA2550	2881754	2882983	0.672358	COG1960I	acyl-CoA dehydrogenase	62.3207	-1.83332	0.470903	-3.8932	9.89303e-05	0.00168588	-
PA1549	1684941	1687376	0.70936	COG2217P	cation-transporting P-type ATPase	107.423	-1.67763	0.432116	-3.88236	0.000103449	0.00175633	-
PA3655	4093167	4094036	0.616092	COG0264J	elongation factor Ts	868.551	1.47695	0.380727	3.87928	0.000104765	0.00177207	+
PA5286	5950429	5950854	0.643192	COG0432S	hypothetical protein	96.8501	1.73903	0.449304	3.87049	0.000108617	0.00183046	+
PA0518	578029	578343	0.679365	COG4654C	cytochrome C-551	308.786	-1.76654	0.456809	-3.86713	0.000110122	0.00184901	-
PA2014	2203460	2205067	0.689055	COG4799I	methylcrotonyl-CoA carboxylase subunit beta	302.753	-1.53717	0.397609	-3.86603	0.00011062	0.00185056	-
PA0125	143845	144072	0.666667	COG3905K	hypothetical protein	15.3644	2.35942	0.610537	3.8645	0.000111317	0.00185543	+
PA1807	1962046	1963656	0.661701	COG4172R	ABC transporter ATP-binding protein	77.1465	-1.79575	0.465046	-3.86144	0.000112721	0.00187198	-
PA1076	1163660	1164022	0.625344	-	hypothetical protein	246.02	-1.73026	0.448867	-3.85473	0.000115855	0.00191707	-
PA1337	1450545	1451633	0.65932	COG0252EJ	glutaminase-asparaginase	601.878	-1.47944	0.38397	-3.853	0.00011668	0.00192375	-
PA2772	3130761	3131159	0.616541	-	hypothetical protein	29.1852	2.06783	0.537244	3.84896	0.000118621	0.00194872	+
PA3045	3408560	3409183	0.588141	COG2197TK	two-component response regulator	15.2637	2.3494	0.61108	3.84467	0.000120716	0.00197602	+
PA1194	1294811	1296229	0.680761	COG0531E	amino acid permease	16.981	2.31018	0.60205	3.83719	0.000124452	0.0020299	+
PA2754	3115304	3115633	0.681818	COG4575S	hypothetical protein	183.632	-1.88898	0.49291	-3.83231	0.000126945	0.0020632	-
PA3366.1	3778034	3778133	0.6	-	-	13.9315	2.385	0.622666	3.8303	0.000127988	0.00207147	+
PA3893	4359302	4361497	0.693078	COG1289S	hypothetical protein	21.3216	2.19623	0.57349	3.82958	0.000128362	0.00207147	+
PA5442	6128056	6130911	0.690476	COG5001T	hypothetical protein	74.1814	1.76483	0.461154	3.82698	0.000129726	0.00208612	+
PA2322	2560762	2562114	0.668884	COG2610GE	gluconate permease	25.7335	2.13735	0.559037	3.82328	0.00013169	0.00211027	+
PA2204	2422819	2423625	0.653036	COG0834ET	ABC transporter	206.568	-2.13216	0.558407	-3.81829	0.000134379	0.00214583	-
PA1100	1192053	1192382	0.618182	COG1677NU	flagellar hook-basal body protein FliE	112.254	1.72369	0.452863	3.80621	0.000141113	0.00224551	+
PA3368.1	3778654	3778730	0.61039	-	-	20.1205	2.21644	0.582645	3.80411	0.000142318	0.00225682	+
PA4770	5355387	5357075	0.65897	COG1620C	L-lactate permease	23.4492	2.13325	0.562338	3.79353	0.000148521	0.00234704	+
PA0178	202147	204066	0.690625	COG0643NT	two-component sensor	88.3126	-1.83351	0.48494	-3.78089	0.000156266	0.00246093	-
PA1790	1939583	1940206	0.665064	COG4445FJ	hypothetical protein	51.0901	1.86389	0.493527	3.77668	0.000158935	0.00249292	+
PA4931	5534162	5535556	0.630108	COG0305L	replicative DNA helicase	257.466	1.50416	0.398351	3.77596	0.00015939	0.00249292	+
PA4218	4721614	4722858	0.714056	COG2814G	transporter	66.2434	-1.89494	0.502234	-3.77302	0.000161285	0.00250939	-
PA4235	4751665	4752129	0.63871	COG2193P	bacterioferritin	303.258	-1.48989	0.394922	-3.77262	0.000161542	0.00250939	-
PA4839	5431381	5433291	0.660387	COG1166E	arginine decarboxylase	158.355	1.56509	0.41617	3.76069	0.000169446	0.00262325	+
PA4607	5166191	5166697	0.658777	-	hypothetical protein	171.413	-1.5867	0.422085	-3.7592	0.000170455	0.00262995	-
PA3320	3722990	3723445	0.708333	COG3238S	hypothetical protein	15.2765	2.3047	0.613398	3.75727	0.00017178	0.00264148	+
PA4748	5332746	5333501	0.640212	COG0149G	triosephosphate isomerase	1243.18	1.49454	0.398252	3.75276	0.000174902	0.00268046	+
PA0858	936459	937397	0.636848	COG1054R	hypothetical protein	148.755	1.56043	0.416089	3.75024	0.000176665	0.00269843	+
PA1468	1596889	1597305	0.673861	-	hypothetical protein	22.4654	2.1705	0.580719	3.73762	0.000185774	0.0028188	+
PA2775	3132821	3133258	0.634703	-	hypothetical protein	34.3571	1.9424	0.51969	3.73761	0.00018578	0.0028188	+
PA4221	4724639	4726801	0.671752	COG4773P	Fe(III)-pyochelin outer membrane receptor	253.09	-1.51113	0.404494	-3.73586	0.000187078	0.00282909	-
PA4480	5011322	5012314	0.699899	COG1792M	rod shape-determining protein MreC	131.737	1.65799	0.444534	3.72972	0.000191692	0.0028893	+
PA1566	1706172	1707536	0.703297	COG0174E	hypothetical protein	20.6814	-2.17075	0.582969	-3.72362	0.000196389	0.00295036	-
PA0516	576498	577676	0.689567	COG3391S	heme d1 biosynthesis protein NirF	535.034	-1.58698	0.426528	-3.72068	0.000198684	0.00297504	-
PA2847	3201506	3202255	0.704	COG0730R	hypothetical protein	46.1292	1.87423	0.506111	3.70319	0.000212902	0.0031758	+
PA4672	5240122	5240706	0.65812	COG0193J	peptidyl-tRNA hydrolase	54.2835	1.7638	0.476382	3.7025	0.000213482	0.0031758	+
PA5049	5687105	5687320	0.583333	COG0254J	50S ribosomal protein L31	1012.8	1.41601	0.382625	3.70078	0.000214938	0.00318708	+
PA1561	1698382	1699947	0.67433	COG0840NT	aerotaxis receptor Aer	901.349	-1.57005	0.425154	-3.6929	0.000221711	0.0032663	-
PA1716	1859493	1861295	0.673322	COG1450NU	type III secretion outer membrane protein PscC	74.4141	1.81323	0.490964	3.69321	0.000221442	0.0032663	+
PA3972	4450890	4452539	0.691515	COG1960I	acyl-CoA dehydrogenase	348.566	-1.79541	0.486317	-3.69185	0.000222631	0.0032693	-
PA0962	1047549	1048019	0.632696	COG0783P	dna-binding stress protein	1044.35	-1.6167	0.43813	-3.69	0.000224255	0.0032826	-
PA1489	1615895	1617085	0.689337	COG0579R	hypothetical protein	29.1601	1.97569	0.535608	3.68868	0.00022542	0.00328911	+
PA3141	3524681	3526678	0.621622	COG1086MG	nucleotide sugar epimerase/dehydratase WbpM	984.342	1.3997	0.380855	3.67515	0.000237706	0.0034535	+
PA4937	5538696	5541410	0.673665	COG0557K	exoribonuclease R	614.845	-1.45443	0.395803	-3.67463	0.000238198	0.0034535	-
PA3794	4253063	4253518	0.651316	-	hypothetical protein	43.9724	1.82973	0.498687	3.66908	0.000243421	0.00351804	+
PA0179	204094	204459	0.650273	COG0745TK	two-component response regulator	61.0893	-1.72114	0.471155	-3.65302	0.000259173	0.00372216	-
PA4714	5293257	5293706	0.68	COG3019R	hypothetical protein	101.518	-1.6003	0.437986	-3.65376	0.000258428	0.00372216	-
PA3922	4394694	4396061	0.644737	-	hypothetical protein	50.2127	-1.8323	0.502072	-3.64947	0.000262787	0.00376222	-
PA0291	327284	328666	0.651482	-	anaerobically-induced outer membrane porin OprE	884.282	-1.43416	0.393521	-3.64444	0.000267971	0.00382445	-
PA2036	2226879	2227400	0.507663	COG2227H	hypothetical protein	12.8036	2.27973	0.626761	3.63731	0.000275495	0.00391958	+
PA5478	6168842	6170071	0.680488	COG2715R	hypothetical protein	109.278	1.5906	0.437475	3.63587	0.000277049	0.00392945	+
PA5508	6199567	6200898	0.720721	COG0174E	glutamine synthetase	23.1881	2.09906	0.577671	3.63366	0.000279433	0.00395099	+
PA4528	5072695	5073567	0.65063	COG1989NOU	type 4 prepilin peptidase PilD	88.6422	-1.65456	0.455558	-3.63193	0.000281306	0.0039652	-
PA0495	554383	555261	0.659841	COG2049E	hypothetical protein	74.5607	-1.68346	0.464895	-3.62116	0.000293281	0.004121	-
PA0794	870249	872855	0.69697	COG1048C	aconitate hydratase	210.676	-1.46261	0.403994	-3.62039	0.000294164	0.004121	-
PA4260	4764880	4765701	0.605839	COG0090J	50S ribosomal protein L2	1506.87	1.36972	0.378489	3.61892	0.000295831	0.00412976	+
PA4463	4994441	4994749	0.553398	COG1544J	hypothetical protein	1223.02	-1.74854	0.483255	-3.61825	0.000296598	0.00412976	-
PA2709	3062939	3063913	0.665641	COG0031E	cysteine synthase A	131.505	-1.53515	0.424503	-3.61636	0.00029878	0.0041475	-
PA2575	2912225	2912827	0.626866	COG3560R	hypothetical protein	191.688	-1.50863	0.417888	-3.61013	0.000306045	0.00423547	-
PA2956	3315754	3316650	0.645485	COG1032C	hypothetical protein	81.7536	1.61166	0.446543	3.6092	0.000307138	0.00423776	+
PA3839	4300117	4301949	0.676487	COG0471P	sodium:sulfate symporter	161.203	-1.48565	0.413441	-3.59339	0.000326407	0.00449006	-
PA4853	5448643	5448966	0.580247	COG2901KL	Fis family transcriptional regulator	32.4383	1.87569	0.522922	3.58694	0.000334584	0.00458873	+
PA3523	3942650	3943807	0.693437	COG0845M	resistance-nodulation-cell division (RND) efflux membrane fusion protein	9.96342	2.31379	0.6454	3.58504	0.000337024	0.00460836	+
PA0512	574590	575105	0.69186	COG1522K	hypothetical protein	145.768	-1.63607	0.456478	-3.58411	0.000338226	0.00461098	-
PA0254	284714	286204	0.694836	COG0043H	hypothetical protein	36.8129	1.89874	0.530089	3.58192	0.000341075	0.00462223	+
PA1789	1938549	1939412	0.655093	COG0589T	hypothetical protein	442.915	-1.56305	0.436327	-3.5823	0.000340585	0.00462223	-
PA3133	3514023	3514565	0.674033	COG1309K	transcriptional regulator	12.635	2.24038	0.625823	3.57989	0.000343743	0.0046446	+
PA4223	4728614	4730326	0.727379	COG1132V	ABC transporter ATP-binding protein	137.855	-1.52341	0.425733	-3.57832	0.000345812	0.00465878	-
PA3305	3703167	3705161	0.697243	COG1289S	hypothetical protein	125.881	1.51259	0.42294	3.57636	0.00034841	0.00467997	+
PA3919	4387336	4388727	0.650862	COG1875T	hypothetical protein	509.615	-1.87579	0.525147	-3.57193	0.000354354	0.00474584	-
PA3479	3892121	3893008	0.654279	COG0596R	rhamnosyltransferase subunit A	15.2059	2.17285	0.608668	3.56985	0.000357191	0.00475595	+
PA4574	5121899	5122387	0.566462	COG2862S	hypothetical protein	73.658	1.63899	0.459035	3.5705	0.000356297	0.00475595	+
PA0519	578394	580100	0.64382	COG2010C	nitrite reductase	3822.27	-1.46637	0.410995	-3.56784	0.000359934	0.00477855	-
PA1808	1963658	1964677	0.652941	COG4239R	ABC transporter permease	53.2624	-1.70481	0.478099	-3.5658	0.000362746	0.00480192	-
PA0496	555251	556228	0.690184	COG1984E	hypothetical protein	109.762	-1.58006	0.443836	-3.56001	0.000370844	0.00489493	-
PA0613	674667	675026	0.638889	-	hypothetical protein	53.8811	1.69421	0.476486	3.55563	0.00037708	0.00494863	+
PA4724	5302900	5303781	0.719955	COG0008J	glutamyl-Q tRNA(Asp) synthetase	60.1915	1.77316	0.498663	3.55583	0.000376795	0.00494863	+
PA1298	1408999	1409274	0.681159	COG1937S	hypothetical protein	23.3688	1.98029	0.558568	3.54529	0.000392183	0.00513209	+
PA2450	2751745	2752662	0.70915	-	hypothetical protein	66.6904	1.64884	0.466047	3.53791	0.0004033	0.00526249	+
PA1016	1099669	1100820	0.684896	COG0183I	thiolase	61.7872	1.64398	0.464834	3.53671	0.000405152	0.00526349	+
PA5047	5684842	5686281	0.661111	COG4784R	hypothetical protein	146.573	1.52571	0.431434	3.53636	0.000405682	0.00526349	+
PA0543	600426	601394	0.708978	COG3509Q	hypothetical protein	41.3606	1.87349	0.531733	3.52336	0.000426115	0.00550445	+
PA4889	5485097	5486197	0.742961	COG1018C	oxidoreductase	77.9131	-1.62303	0.460693	-3.52302	0.000426664	0.00550445	-
PA1523	1655346	1657745	0.6625	COG4631F	xanthine dehydrogenase	54.238	-1.76591	0.501764	-3.51939	0.000432538	0.00554622	-
PA4578	5126166	5126654	0.660532	-	hypothetical protein	1613.59	-1.43111	0.406708	-3.51877	0.000433545	0.00554622	-
PA4922	5521664	5522110	0.612975	COG3241C	azurin	3596.11	-1.47256	0.418367	-3.51978	0.000431908	0.00554622	-
PA5428	6108176	6109084	0.690869	COG0583K	transcriptional regulator	56.7395	1.67749	0.477279	3.51469	0.000440261	0.00561641	+
PA0795	872986	874113	0.649823	COG0372C	methylcitrate synthase	306.628	-1.392	0.396463	-3.51104	0.000446355	0.00566494	-
PA4868	5464821	5466521	0.683128	COG0804E	urease subunit alpha	60.0369	-1.6754	0.477195	-3.51093	0.000446546	0.00566494	-
PA1541	1678584	1678952	0.647696	COG2076P	drug efflux transporter	12.5647	2.20335	0.628146	3.50771	0.000451988	0.00571809	+
PA5315	5985716	5985871	0.519231	COG0267J	50S ribosomal protein L33	33.5689	1.81751	0.518454	3.50564	0.00045551	0.00574673	+
PA0947	1035277	1035981	0.611348	COG0593L	DNA replication initiation factor	156.555	1.50846	0.431039	3.4996	0.000465959	0.00586236	+
PA2745	3107002	3107865	0.700231	COG0596R	hydrolase	44.9221	1.71529	0.490291	3.49852	0.000467855	0.00587003	+
PA0443	496871	498361	0.67002	COG1953FH	transporter	9.58076	2.26311	0.647033	3.49766	0.000469351	0.00587267	+
PA2532	2859777	2860274	0.674699	COG2077O	thiol peroxidase	178.876	-1.45323	0.416029	-3.4931	0.000477452	0.00595771	-
PA4249	4760480	4760872	0.547074	COG0096J	30S ribosomal protein S8	1346.2	1.38688	0.39747	3.48927	0.000484333	0.00601074	+
PA4336	4864994	4865578	0.702564	COG0693R	hypothetical protein	54.4272	-1.75933	0.504191	-3.48941	0.00048408	0.00601074	-
PA3638	4072659	4073987	0.718585	COG0037D	hypothetical protein	64.6993	1.64275	0.471877	3.4813	0.000498983	0.00617576	+
PA0133	150906	151823	0.683007	COG0583K	transcriptional regulator	38.5044	1.76283	0.507549	3.47323	0.000514241	0.00634492	+
PA5253	5915043	5916101	0.679887	COG5373S	alginate regulatory protein AlgP	980.472	-1.36633	0.393459	-3.47261	0.000515429	0.00634492	-
PA4581	5129173	5130768	0.683584	COG4650KT	transcriptional regulator RtcR	46.9873	1.69332	0.488599	3.46567	0.000528909	0.00649336	+
PA3350	3761961	3762659	0.648069	COG1261NO	flagellar basal body P-ring biosynthesis protein FlgA	79.3939	1.5605	0.451706	3.45468	0.000550946	0.00674576	+
PA4671	5239466	5240080	0.606504	COG1825J	50S ribosomal protein L25	885.597	1.36725	0.396019	3.45247	0.000555471	0.00678298	+
PA2277	2506614	2506964	0.695157	COG0640K	ArsR family transcriptional regulator	21.7922	1.97591	0.57315	3.44745	0.000565897	0.00689187	+
PA3808	4267145	4267345	0.59204	COG2975S	hypothetical protein	71.3877	-1.58524	0.460062	-3.4457	0.000569573	0.00691819	-
PA5156	5803582	5804802	0.698608	-	hypothetical protein	34.389	1.82372	0.529423	3.44473	0.000571622	0.00692466	+
PA1591	1734004	1734768	0.643137	COG3821S	hypothetical protein	17.6476	2.09748	0.609863	3.43927	0.000583281	0.00704721	+
PA0517	577673	578032	0.727778	COG2010C	cytochrome C	62.5841	-1.7449	0.507802	-3.43618	0.000589981	0.00710935	-
PA1432	1559254	1559859	0.569307	COG3916TQ	autoinducer synthesis protein LasI	14.4048	2.12002	0.61816	3.42956	0.000604553	0.00722773	+
PA2381	2633494	2633736	0.670782	-	hypothetical protein	105.886	-1.71161	0.49899	-3.43016	0.000603236	0.00722773	-
PA4497	5033194	5034792	0.664165	COG0747E	ABC transporter	23.5618	-1.92478	0.561046	-3.43071	0.000602015	0.00722773	-
PA4526	5069763	5071463	0.605526	COG2804NU	type 4 fimbrial biogenesis protein PilB	268.031	-1.42596	0.416202	-3.42613	0.000612256	0.00730071	-
PA1400	1521109	1524396	0.711071	COG1038C	pyruvate carboxylase	40.1311	1.72851	0.504767	3.42438	0.000616212	0.00732875	+
PA0506	564914	566719	0.654485	COG1960I	acyl-CoA dehydrogenase	583.034	-1.37374	0.401272	-3.42347	0.000618266	0.00733408	-
PA3679	4121114	4122391	0.70892	COG2124Q	hypothetical protein	50.3103	1.64564	0.481383	3.41856	0.000629538	0.00744844	+
PA3894	4361494	4362984	0.693494	COG1538MU	hypothetical protein	51.2011	1.64902	0.483205	3.41266	0.000643316	0.0075918	+
PA0865	945834	946907	0.614525	COG3185ER	4-hydroxyphenylpyruvate dioxygenase	924.827	-1.35581	0.397526	-3.41061	0.000648182	0.0076295	-
PA1265	1373945	1374847	0.735327	COG0697GER	hypothetical protein	19.1439	1.98947	0.583655	3.40864	0.000652885	0.007657	+
PA2569	2904566	2904907	0.614035	-	hypothetical protein	44.2293	1.68116	0.493265	3.40822	0.000653871	0.007657	+
PA5231	5887082	5889832	0.675027	COG1131V	ABC transporter ATP-binding protein/permease	542.323	-1.40086	0.41223	-3.39824	0.000678212	0.00792173	-
PA4959	5565493	5567568	0.657033	COG2200T	protein FimX	210.07	-1.37347	0.404337	-3.39683	0.000681707	0.00794224	-
PA3132	3513154	3514011	0.695804	COG1506E	hydrolase	22.8	1.90534	0.561087	3.39579	0.000684296	0.00795212	+
PA0413	454126	461544	0.694838	COG0643NT	chemotactic signal transduction system protein	1297.16	-1.39079	0.409974	-3.39239	0.000692867	0.00803128	-
PA2037	2227541	2229001	0.472964	-	hypothetical protein	64.4753	1.57941	0.465791	3.39082	0.000696848	0.00803663	+
PA3608	4042175	4043068	0.667785	COG1176E	polyamine transporter PotB	10.6206	2.1673	0.639069	3.39134	0.000695511	0.00803663	+
PA1296	1407007	1407939	0.684887	COG0111HE	2-hydroxyacid dehydrogenase	138.25	1.424	0.420236	3.38858	0.000702552	0.00808201	+
PA4611	5169251	5169505	0.6	COG2841S	hypothetical protein	268.332	-1.6721	0.493561	-3.38783	0.000704481	0.00808383	-
PA4917	5517109	5517711	0.689884	COG1057H	hypothetical protein	73.0316	1.6257	0.480526	3.38318	0.000716524	0.00820141	+
PA3094.1	3475457	3475533	0.675325	-	-	55.4649	1.59745	0.472319	3.38214	0.000719239	0.00820378	+
PA4263	4766625	4767260	0.597484	COG0087J	50S ribosomal protein L3	1549.14	1.2797	0.378416	3.38172	0.000720323	0.00820378	+
PA3177	3567606	3568529	0.674242	COG3706T	hypothetical protein	115.531	1.43909	0.426012	3.37806	0.000730004	0.00829335	+
PA1123	1216120	1216440	0.613707	-	hypothetical protein	116.994	-1.46537	0.433975	-3.37662	0.000733823	0.00831605	-
PA2777	3135044	3136000	0.663532	COG2116P	hypothetical protein	51.837	1.63205	0.483715	3.37399	0.000740883	0.00837528	+
PA4502	5040405	5042000	0.661028	COG0747E	ABC transporter	168.418	-1.42002	0.421645	-3.36782	0.000757657	0.00854375	-
PA1546	1682567	1683949	0.645698	COG0635H	coproporphyrinogen III oxidase	750.102	-1.32442	0.393563	-3.3652	0.000764874	0.00860389	-
PA1007	1090891	1091964	0.639665	COG0628R	hypothetical protein	104.75	1.48932	0.443342	3.35931	0.000781386	0.00876803	+
PA0175	198688	199530	0.671412	COG1352NT	chemotaxis protein methyltransferase	8.14268	-2.20596	0.657095	-3.35715	0.000787507	0.00881506	-
PA0563	620135	620488	0.607345	COG3152S	hypothetical protein	272.158	1.40015	0.417318	3.35511	0.000793348	0.00885873	+
PA4432	4965109	4965501	0.597964	COG0103J	30S ribosomal protein S9	831.597	1.28355	0.382935	3.35188	0.00080264	0.00894063	+
PA2609	2949967	2950950	0.664634	COG0547E	hypothetical protein	33.3881	-1.74217	0.519923	-3.35083	0.000805699	0.00895287	-
PA5538	6230369	6231562	0.695142	COG0860M	N-acetylmuramoyl-L-alanine amidase	13.2339	2.12401	0.634066	3.34983	0.000808621	0.00896352	+
PA0692	763657	765291	0.674006	COG2831U	hypothetical protein	8.00968	2.20117	0.657681	3.34686	0.000817317	0.0090123	+
PA1830	1989109	1989423	0.612698	COG3255I	hypothetical protein	345.083	-1.3891	0.415099	-3.34643	0.0008186	0.0090123	-
PA4556	5104514	5104939	0.631455	COG4968NU	type 4 fimbrial biogenesis protein PilE	52.6396	-1.68182	0.502589	-3.34631	0.000818941	0.0090123	-
PA4328	4855963	4856877	0.678689	COG0589T	hypothetical protein	122.624	-1.42112	0.425267	-3.34172	0.000832607	0.00914066	-
PA4219	4722851	4724356	0.736388	-	hypothetical protein	63.9427	-1.56195	0.46793	-3.338	0.000843825	0.0092416	-
PA0612	674419	674619	0.731343	COG1734T	repressor PtrB	42.4697	1.64783	0.494151	3.33467	0.000854	0.00933066	+
PA1476	1602877	1603548	0.66369	COG2386O	heme exporter protein CcmB	51.9443	1.59021	0.477441	3.33069	0.000866312	0.0094426	+
PA2572	2907656	2908999	0.644345	COG3437KT	two-component response regulator	29.271	-1.77841	0.53475	-3.32568	0.000882044	0.00959118	-
PA3000	3357758	3359167	0.629787	COG1113E	aromatic amino acid transporter AroP1	73.5378	1.50267	0.452103	3.32373	0.000888224	0.00963544	+
PA3043	3404979	3406310	0.656156	COG0232F	deoxyguanosinetriphosphate triphosphohydrolase-like protein	78.9151	-1.50111	0.451894	-3.32181	0.000894356	0.00967897	-
PA4930	5533017	5534093	0.691736	COG0787M	biosynthetic alanine racemase	126.349	1.39823	0.421481	3.31743	0.000908506	0.00980886	+
PA0529	587997	588698	0.650997	COG2258S	hypothetical protein	92.102	1.48919	0.450116	3.30846	0.000938096	0.0101044	+
PA4142	4632873	4634129	0.687351	COG1566V	secretion protein	10.2379	2.12012	0.640985	3.3076	0.000941	0.0101119	+
PA4410	4942677	4943636	0.68125	COG1181M	D-alanine--D-alanine ligase	194.165	-1.38833	0.420107	-3.3047	0.000950781	0.010193	-
PA4407	4939300	4940484	0.649789	COG0206D	cell division protein FtsZ	1226.62	-1.30709	0.396256	-3.29861	0.000971657	0.0103924	-
PA1678	1827992	1828906	0.661202	COG2890J	N5-glutamine S-adenosyl-L-methionine-dependent methyltransferase	121.416	1.44339	0.43797	3.29564	0.000981964	0.0104537	+
PA4409	4941810	4942673	0.65625	COG1589M	cell division protein FtsQ	113.47	-1.41747	0.430035	-3.29616	0.000980146	0.0104537	-
PA4273	4781985	4782680	0.62931	COG0081J	50S ribosomal protein L1	1759.3	1.27353	0.38656	3.29453	0.000985855	0.0104707	+
PA0139	158199	158762	0.62234	COG0450O	alkyl hydroperoxide reductase	917.357	-1.33456	0.405484	-3.29128	0.000997326	0.010528	-
PA1029	1116133	1116500	0.660326	-	-	135.259	1.51983	0.461669	3.29204	0.000994644	0.010528	+
PA2007	2195494	2196132	0.716745	COG0625O	maleylacetoacetate isomerase	96.772	-1.44525	0.439146	-3.29104	0.000998161	0.010528	-
PA1270	1379413	1381452	0.726471	COG1289S	hypothetical protein	20.1587	1.89082	0.574968	3.28855	0.00100703	0.010597	+
PA2593	2935851	2936423	0.649215	-	quorum threshold expression protein QteE	12.5271	2.08901	0.635412	3.28765	0.00101028	0.0106046	+
PA5203	5856532	5858115	0.667929	COG2918H	glutamate--cysteine ligase	127.225	-1.41419	0.43023	-3.28706	0.00101239	0.0106046	-
PA4222	4726893	4728617	0.731014	COG1132V	ABC transporter ATP-binding protein	133.072	-1.39509	0.425407	-3.27941	0.00104025	0.0108714	-
PA0141	160552	161448	0.657748	COG2326S	hypothetical protein	584.661	-1.37728	0.420468	-3.27559	0.00105443	0.0109694	-
PA4279	4786734	4787480	0.639893	COG1521K	pantothenate kinase	35.8713	1.74699	0.533311	3.27575	0.00105383	0.0109694	+
PA3160	3545881	3546927	0.485196	COG3765M	O-antigen chain length regulator	699.895	1.28518	0.392456	3.27472	0.00105768	0.0109782	+
PA2685	3035752	3037932	0.648326	COG3501S	hypothetical protein	123.543	1.38449	0.424238	3.26348	0.00110055	0.011379	+
PA3443	3848795	3849583	0.684411	COG0600P	ABC transporter permease	33.1517	-2.08205	0.638022	-3.26329	0.00110128	0.011379	-
PA2334	2576089	2577000	0.691886	COG0583K	transcriptional regulator	9.23085	2.12327	0.652102	3.25604	0.00112979	0.0116473	+
PA1827	1986067	1986828	0.695538	COG1028IQR	short-chain dehydrogenase	15.2534	1.96463	0.604675	3.24907	0.00115784	0.0119096	+
PA0119	138818	140167	0.657778	COG1301C	C4-dicarboxylate transporter DctA	71.9318	1.6051	0.495145	3.24167	0.00118833	0.012114	+
PA1324	1435885	1436397	0.654971	-	hypothetical protein	51.9466	-1.57148	0.484586	-3.24293	0.00118306	0.012114	-
PA4854	5449046	5450653	0.660448	COG0138F	bifunctional phosphoribosylaminoimidazolecarboxamide formyltransferase/IMP cyclohydrolase	131.806	1.36498	0.420849	3.24339	0.00118116	0.012114	+
PA5235	5892910	5894256	0.652561	COG2271G	sn-glycerol-3-phosphate transporter	65.1731	1.49217	0.460237	3.24219	0.00118616	0.012114	+
PA3150	3533948	3535081	0.445326	COG0037D	LPS biosynthesis protein WbpG	308.925	-1.27702	0.3941	-3.24036	0.00119379	0.0121427	-
PA1164	1263378	1264190	0.690037	COG1179H	hypothetical protein	108.798	1.39499	0.430766	3.2384	0.00120203	0.0121993	+
PA5031	5661701	5662630	0.687097	COG1028IQR	short-chain dehydrogenase	10.3489	2.0815	0.643367	3.23532	0.00121506	0.0123042	+
PA0414	461537	462568	0.685078	COG2201NT	methylesterase	107.083	-1.48407	0.459328	-3.23096	0.00123374	0.0124657	-
PA0522	581668	581925	0.717054	-	hypothetical protein	29.2197	-1.72808	0.534978	-3.2302	0.00123706	0.0124716	-
PA0530	588924	590105	0.709814	COG4992E	class III pyridoxal phosphate-dependent aminotransferase	78.8768	1.44907	0.448979	3.22747	0.00124889	0.0125356	+
PA1717	1861297	1862595	0.686682	-	type III export protein PscD	41.0096	1.61394	0.499995	3.22791	0.00124697	0.0125356	+
PA1374	1491192	1491698	0.670611	COG1733K	hypothetical protein	22.9529	1.81708	0.563186	3.22643	0.00125346	0.0125538	+
PA4274	4782680	4783111	0.601852	COG0080J	50S ribosomal protein L11	999.731	1.23247	0.382069	3.22578	0.00125631	0.0125548	+
PA3276	3669166	3669588	0.680851	-	hypothetical protein	29.4641	1.73691	0.538694	3.22429	0.00126284	0.0125925	+
PA4277	4784316	4785509	0.597152	COG0050J	elongation factor Tu	2317.7	1.20879	0.37532	3.22069	0.0012788	0.0126981	+
PA5435	6116493	6118316	0.660636	COG5016C	pyruvate carboxylase subunit B	569.421	-1.26114	0.391577	-3.22065	0.00127898	0.0126981	-
PA0531	590105	590821	0.690377	COG0518F	glutamine amidotransferase	30.7404	1.75109	0.543826	3.21994	0.00128215	0.0127019	+
PA3570	4002108	4003601	0.67336	COG1012C	methylmalonate-semialdehyde dehydrogenase	83.5949	-1.42475	0.443684	-3.21118	0.00132191	0.0130271	-
PA4278	4786021	4786725	0.612766	-	hypothetical protein	37.6307	1.632	0.508281	3.21083	0.00132353	0.0130271	+
PA4523	5065491	5067746	0.656028	-	hypothetical protein	617.869	-1.43578	0.447033	-3.21179	0.0013191	0.0130271	-
PA4479	5010828	5011322	0.678788	COG2891M	rod shape-determining protein MreD	49.1184	1.58255	0.493489	3.20685	0.00134195	0.01318	+
PA2520	2837334	2840489	0.676806	COG3696P	resistance-nodulation-cell division (RND) divalent metal cation efflux transporter CzcA	27.1059	1.75673	0.548146	3.20487	0.00135126	0.0132429	+
PA0130	147561	149054	0.675368	COG1012C	aldehyde dehydrogenase	179.728	-1.32737	0.414699	-3.2008	0.00137047	0.0134024	-
PA3309	3710225	3710680	0.684211	COG0589T	hypothetical protein	2368.19	-1.4538	0.454336	-3.19983	0.00137508	0.0134188	-
PA3983	4462879	4463718	0.633333	COG4535P	hypothetical protein	142.159	-1.3364	0.418114	-3.19626	0.00139221	0.013557	-
PA1178	1277006	1277608	0.628524	COG3637M	PhoP/Q and low Mg2+ inducible outer membrane protein H1	947.129	-1.25606	0.393442	-3.19248	0.00141056	0.0135929	-
PA1395	1516703	1517119	0.630695	-	hypothetical protein	13.2416	1.96767	0.616525	3.19154	0.00141514	0.0135929	+
PA1713	1857273	1858109	0.575866	COG2207K	transcriptional regulator ExsA	97.1382	1.38745	0.434486	3.1933	0.00140655	0.0135929	+
PA2003	2190084	2190854	0.700389	COG1028IQR	3-hydroxybutyrate dehydrogenase	36.6884	-1.65799	0.5192	-3.19336	0.0014063	0.0135929	-
PA3876	4342122	4343528	0.676617	COG2223P	nitrite extrusion protein 2	69.8861	-1.45287	0.454754	-3.19485	0.00139903	0.0135929	-
PA4229	4744064	4744819	0.736772	COG3208Q	pyochelin biosynthetic protein PchC	21.7745	-1.86062	0.583043	-3.19122	0.00141673	0.0135929	-
PA4352	4880318	4881178	0.69338	COG0589T	hypothetical protein	766.323	-1.45803	0.456883	-3.19126	0.00141652	0.0135929	-
PA1828	1986989	1987756	0.647135	COG1028IQR	short-chain dehydrogenase	77.2408	-1.46362	0.458887	-3.18951	0.00142513	0.0136448	-
PA5271	5935988	5936221	0.65812	-	hypothetical protein	53.668	-1.56528	0.49092	-3.18847	0.00143027	0.0136653	-
PA3692	4134591	4135376	0.666667	COG2885M	lipotoxon F LptF	296.455	-1.32266	0.415578	-3.1827	0.00145909	0.0139116	-
PA4411	4943633	4945075	0.670825	COG0773M	UDP-N-acetylmuramate--L-alanine ligase	281.016	-1.32002	0.414879	-3.1817	0.00146415	0.0139307	-
PA3691	4134138	4134542	0.664198	-	hypothetical protein	158.164	-1.40193	0.44077	-3.18063	0.00146957	0.0139533	-
PA0423	470662	471237	0.621528	COG2353S	hypothetical protein	493.347	-1.26323	0.397484	-3.17807	0.00148258	0.0139896	-
PA4309	4835264	4837153	0.65291	COG0840NT	chemotactic transducer PctA	311.759	-1.3036	0.410131	-3.1785	0.00148038	0.0139896	-
PA4601	5156368	5160615	0.681968	COG5001T	motility regulator	146.28	-1.32111	0.41561	-3.17873	0.00147921	0.0139896	-
PA0280	313938	314927	0.662626	COG1118P	sulfate transporter CysA	45.9507	-1.77438	0.558576	-3.17662	0.00149005	0.014031	-
PA0402	444687	445691	0.659701	COG0540F	aspartate carbamoyltransferase	106.906	-1.3645	0.429757	-3.17506	0.00149806	0.0140774	-
PA4258	4764243	4764575	0.591592	COG0091J	50S ribosomal protein L22	316.379	1.26535	0.39879	3.17298	0.00150883	0.0141205	+
PA5117	5762659	5764476	0.640814	COG1217T	regulatory protein TypA	230.957	1.27265	0.401078	3.17308	0.00150832	0.0141205	+
PA3257	3642964	3645060	0.641392	COG0793M	periplasmic tail-specific protease	494.972	-1.22387	0.385954	-3.17101	0.00151908	0.014165	-
PA3792	4250828	4252606	0.639685	COG0119E	2-isopropylmalate synthase	210.518	-1.27996	0.40371	-3.1705	0.00152179	0.014165	-
PA5118	5764693	5766147	0.650859	COG0301H	thiamine biosynthesis protein ThiI	220.366	1.33863	0.422244	3.17029	0.00152288	0.014165	+
PA4552	5099263	5100087	0.621818	COG4966NU	type 4 fimbrial biogenesis protein PilW	31.8752	-1.67504	0.529218	-3.16512	0.00155021	0.0143898	-
PA3654	4092231	4092968	0.636856	COG0528F	uridylate kinase	139.913	1.31994	0.417137	3.16428	0.00155466	0.0144019	+
PA0114	135259	135894	0.658805	COG1999R	SenC protein	57.3472	-1.50896	0.477182	-3.16223	0.00156565	0.0144743	-
PA4390	4919859	4920866	0.614087	-	hypothetical protein	65.6362	1.45682	0.460959	3.16041	0.00157545	0.0145355	+
PA0493	552746	552994	0.678715	COG0511I	hypothetical protein	24.4052	-1.75892	0.557111	-3.15722	0.00159283	0.0146662	-
PA0135	153696	153836	0.595745	-	hypothetical protein	11.1068	2.0063	0.636425	3.15246	0.00161904	0.0148477	+
PA5288	5952483	5952821	0.60767	COG0347E	nitrogen regulatory protein P-II 2	218.893	-1.32037	0.41883	-3.15253	0.00161863	0.0148477	-
PA4022	4502271	4503791	0.665352	COG1012C	aldehyde dehydrogenase	397.74	-1.22679	0.389266	-3.15154	0.00162411	0.0148644	-
PA5407	6084082	6084372	0.701031	COG3027S	hypothetical protein	15.5958	1.89288	0.601304	3.14796	0.00164415	0.0150177	+
PA4554	5100683	5104168	0.626506	COG3419NU	type 4 fimbrial biogenesis protein PilY1	340.732	-1.33337	0.423738	-3.14667	0.0016514	0.0150537	-
PA2824	3177090	3179450	0.669632	COG0642T	sensor/response regulator hybrid	72.0003	-1.43168	0.455325	-3.14431	0.00166477	0.0151454	-
PA1099	1190385	1191806	0.695499	COG2204T	two-component response regulator	177.059	1.29534	0.412299	3.14175	0.00167942	0.0152398	+
PA1241	1342813	1343373	0.668449	COG1309K	transcriptional regulator	47.366	1.55429	0.494786	3.14133	0.00168182	0.0152398	+
PA0172	194757	196748	0.700301	COG2208TK	hypothetical protein	40.3282	1.65655	0.527617	3.13967	0.00169137	0.0152658	+
PA3353	3763681	3764472	0.647727	COG5581M	hypothetical protein	432.302	1.21915	0.388284	3.13984	0.00169037	0.0152658	+
PA2555	2887357	2889024	0.690048	COG0365I	AMP-binding protein	269.65	-1.25133	0.399011	-3.13607	0.00171231	0.0154243	-
PA3981	4461388	4462410	0.662757	COG1702T	hypothetical protein	276.652	-1.24184	0.396136	-3.13489	0.0017192	0.0154559	-
PA2145	2360809	2361207	0.646617	-	hypothetical protein	12.5946	1.94302	0.62005	3.13365	0.00172645	0.0154906	+
PA2773	3131509	3132030	0.613027	-	hypothetical protein	18.7257	1.81004	0.577866	3.13229	0.00173448	0.0155321	+
PA4041	4523985	4525154	0.699145	COG4948MR	hypothetical protein	33.7252	1.61486	0.515825	3.13064	0.00174428	0.0155893	+
PA3019	3379815	3381737	0.662507	COG0488R	ABC transporter ATP-binding protein	153.177	1.30793	0.417947	3.12941	0.0017516	0.0155936	+
PA5527	6219287	6219688	0.639303	-	hypothetical protein	90.0278	1.37276	0.438603	3.12984	0.001749	0.0155936	+
PA2954	3314495	3315064	0.673684	COG3816S	hypothetical protein	32.0937	1.63078	0.521873	3.12486	0.00177888	0.0158057	+
PA0037	39202	40089	0.727477	COG0583K	transcriptional regulator TrpI	40.2724	1.58826	0.508581	3.12292	0.00179069	0.0158349	+
PA2570.1	2905965	2906051	0.655172	-	-	44.8349	1.56015	0.499473	3.1236	0.00178655	0.0158349	+
PA3346	3757659	3759374	0.666084	COG2208TK	two-component response regulator	113.724	1.32973	0.425839	3.12261	0.00179257	0.0158349	+
PA5019	5644454	5645290	0.682198	COG2961R	hypothetical protein	128.984	1.31763	0.422236	3.1206	0.00180481	0.0159123	+
PA2033	2222896	2223804	0.687569	COG2375P	hypothetical protein	20.715	1.76723	0.566701	3.11846	0.00181799	0.0159744	+
PA4271	4780839	4781207	0.588076	COG0222J	50S ribosomal protein L7/L12	1646.27	1.23166	0.394974	3.11832	0.00181885	0.0159744	+
PA2805	3160321	3160584	0.632576	-	hypothetical protein	164.593	-1.41054	0.452553	-3.11684	0.00182798	0.0160238	-
PA1833	1991512	1992504	0.684794	COG0604CR	oxidoreductase	217.475	-1.32111	0.424845	-3.10963	0.00187322	0.0163575	-
PA4270	4776544	4780617	0.62322	COG0085K	DNA-directed RNA polymerase subunit beta	3656.55	1.18084	0.379721	3.10975	0.00187245	0.0163575	+
PA2447	2747332	2748255	0.705628	COG0583K	transcriptional regulator	22.0494	1.74228	0.560587	3.10795	0.00188389	0.0164194	+
PA4527	5071567	5072691	0.548444	-	-	330.379	-1.23558	0.397799	-3.10604	0.00189613	0.0164945	-
PA1044	1128857	1129321	0.686022	COG5615S	hypothetical protein	20.0928	1.775	0.571805	3.10421	0.00190788	0.0165338	+
PA3933	4408924	4410885	0.667176	COG1292M	choline transporter	76.0167	-1.46781	0.472796	-3.10453	0.0019058	0.0165338	-
PA3582	4013685	4015202	0.667984	COG0554C	glycerol kinase	84.0968	-1.46231	0.471614	-3.10064	0.00193102	0.0167026	-
PA1839	1997509	1998549	0.704131	COG0820R	ribosomal RNA large subunit methyltransferase N	60.7412	1.44889	0.467837	3.09699	0.00195495	0.0168288	+
PA3149	3532812	3533933	0.457219	COG0438M	glycosyltransferase WbpH	198.284	-1.25323	0.404767	-3.09617	0.00196035	0.0168288	-
PA3569	4001196	4002092	0.707915	COG2084I	3-hydroxyisobutyrate dehydrogenase	27.5625	-1.71349	0.553328	-3.0967	0.0019569	0.0168288	-
PA3901	4368837	4371191	0.6862	COG4772P	Fe(III) dicitrate transporter FecA	63.7874	-1.72871	0.558201	-3.09693	0.00195538	0.0168288	-
PA5461	6151622	6151939	0.663522	-	hypothetical protein	251.227	-1.25808	0.406438	-3.09539	0.00196551	0.0168415	-
PA4264	4767343	4767654	0.522436	COG0051J	30S ribosomal protein S10	1877	1.20018	0.387905	3.094	0.00197479	0.0168893	+
PA0449	505047	505586	0.648148	COG1607I	hypothetical protein	152.4	-1.39458	0.450967	-3.09243	0.00198526	0.0169316	-
PA2906	3259725	3261185	0.731006	COG0155P	oxidoreductase	102.063	1.33234	0.430987	3.09136	0.00199244	0.0169316	+
PA4840	5433541	5433912	0.682796	COG0023J	translation initiation factor Sui1	58.6007	1.48169	0.479197	3.09202	0.00198798	0.0169316	+
PA4939	5543417	5544601	0.681013	COG3705E	ATP phosphoribosyltransferase	299.811	1.26291	0.408571	3.09104	0.00199458	0.0169316	+
PA1634	1777751	1779823	0.68741	COG2216P	potassium-transporting ATPase subunit B	15.7547	1.8443	0.596865	3.08999	0.00200164	0.0169601	+
PA2080	2289085	2290335	0.683453	COG3844E	kynureninase KynU	37.898	-1.55727	0.504416	-3.08727	0.00202003	0.0170842	-
PA2770	3128292	3129071	0.676923	COG0384R	hypothetical protein	101.851	1.33731	0.433325	3.08616	0.00202763	0.0171168	+
PA4673	5240747	5241847	0.633969	COG0012J	GTP-dependent nucleic acid-binding protein EngD	148.124	1.27801	0.41456	3.08282	0.00205047	0.0172458	+
PA4726.11	5308587	5308993	0.513514	-	-	6631.84	-1.20663	0.391382	-3.083	0.00204922	0.0172458	-
PA1809	1964682	1965764	0.632502	COG4174R	ABC transporter permease	51.5041	-1.5464	0.502124	-3.07972	0.00207197	0.0173947	-
PA3357	3768184	3769530	0.709725	COG3048E	D-serine dehydratase	63.879	1.41872	0.460771	3.079	0.00207695	0.0174045	+
PA1687	1836367	1837227	0.644599	COG0421E	spermidine synthase	67.0741	1.40884	0.45782	3.07727	0.00208906	0.0174419	+
PA4090	4573285	4573575	0.618557	COG3553S	hypothetical protein	53.478	-1.46223	0.475117	-3.07761	0.00208666	0.0174419	-
PA1224	1327024	1327803	0.675641	COG2249R	NAD(P)H dehydrogenase	14.4402	1.86353	0.605693	3.07669	0.00209313	0.017444	+
PA4136	4625089	4626297	0.722084	COG2814G	major facilitator superfamily (MFS) transporter	40.0711	1.57367	0.51214	3.07273	0.00212107	0.0176447	+
PA0840	915043	916155	0.691824	COG1902C	oxidoreductase	72.2685	-1.39768	0.4551	-3.07115	0.00213237	0.0177064	-
PA3730	4181378	4182019	0.657321	-	hypothetical protein	70.7917	1.39536	0.455413	3.06394	0.0021844	0.0180728	+
PA4919	5518483	5519682	0.6425	COG1488H	nicotinate phosphoribosyltransferase	523.751	1.36643	0.445954	3.06406	0.00218358	0.0180728	+
PA3652	4090900	4091655	0.671958	COG0020I	undecaprenyl pyrophosphate synthetase	123.321	1.30282	0.42544	3.06229	0.00219647	0.0181398	+
PA3255	3641233	3641811	0.651123	COG0560E	hypothetical protein	30.8473	-1.61174	0.526521	-3.06111	0.00220515	0.0181785	-
PA0328	368462	370405	0.685185	COG5571N	hypothetical protein	89.6009	1.3516	0.441835	3.05905	0.00222038	0.0182712	+
PA2015	2205190	2206353	0.662371	COG1960I	isovaleryl-CoA dehydrogenase	516.723	-1.18301	0.387382	-3.05386	0.00225919	0.018557	-
PA4982	5595279	5597531	0.708833	-	two-component sensor	32.6961	1.65038	0.540693	3.05234	0.00227067	0.0186178	+
PA1656	1803626	1805182	0.646114	COG3515S	hypothetical protein	128.53	1.28584	0.421782	3.04858	0.00229923	0.0187846	+
PA4916	5516399	5517094	0.704023	COG1051F	hypothetical protein	105.227	1.33483	0.437788	3.04904	0.00229573	0.0187846	+
PA1068	1153637	1155547	0.686552	COG0326O	heat shock protein (hsp90 family)	142.627	1.26715	0.415729	3.04802	0.00230355	0.0187863	+
PA0836	911595	912779	0.701266	COG0282C	acetate kinase	436.423	-1.28978	0.423581	-3.04494	0.00232728	0.018946	-
PA0951a	1039044	1039229	0.629032	-	hypothetical protein	81.4694	-1.40666	0.462291	-3.04281	0.00234383	0.0190468	-
PA1810	1965771	1967618	0.630952	COG4166E	ABC transporter	128.743	-1.35684	0.44634	-3.03993	0.00236634	0.0191918	-
PA2633	2976340	2977161	0.66545	COG1450NU	hypothetical protein	36.1483	-1.66359	0.547331	-3.03945	0.00237008	0.0191918	-
PA1088	1175614	1176375	0.64042	COG2226H	hypothetical protein	51.4666	-1.47028	0.484367	-3.03546	0.00240167	0.019395	-
PA4674	5242254	5242559	0.513072	COG3093R	hypothetical protein	127.693	1.43682	0.473385	3.03521	0.00240367	0.019395	+
PA3031	3394816	3395037	0.621622	-	hypothetical protein	455.188	-1.19113	0.392852	-3.03202	0.00242925	0.0195668	-
PA2623	2965546	2966802	0.626094	COG0538C	isocitrate dehydrogenase	2530.06	-1.16098	0.383735	-3.02547	0.00248247	0.0199602	-
PA2445	2743800	2746679	0.688542	COG1003E	glycine dehydrogenase	374.436	-1.18312	0.391189	-3.02441	0.00249121	0.0199953	-
PA2002	2188459	2189883	0.681404	COG2031I	hypothetical protein	54.1873	-1.46586	0.485073	-3.02193	0.00251167	0.0201242	-
PA3745	4196708	4196959	0.623016	COG0228J	30S ribosomal protein S16	416.118	1.19243	0.394883	3.01971	0.00253017	0.0202369	+
PA1006	1090606	1090857	0.642857	COG0425O	hypothetical protein	32.1126	1.6193	0.536865	3.01622	0.00255948	0.0202937	+
PA1817	1974238	1974627	0.65641	COG3631R	hypothetical protein	41.2536	-1.50078	0.497554	-3.01632	0.00255863	0.0202937	-
PA2932	3287340	3288449	0.70991	COG1902C	morphinone reductase	25.5368	1.65311	0.547834	3.01755	0.00254831	0.0202937	+
PA3018	3378979	3379665	0.640466	-	hypothetical protein	79.1089	1.35613	0.449555	3.01661	0.00255623	0.0202937	+
PA3319	3720681	3722759	0.673401	COG3511M	non-hemolytic phospholipase C	22.8809	1.70722	0.56568	3.018	0.00254451	0.0202937	+
PA4610	5168755	5169189	0.71954	COG1276P	hypothetical protein	155.087	-1.28472	0.426189	-3.01444	0.00257455	0.0203778	-
PA4344	4873270	4874490	0.708436	COG1473R	hydrolase	43.9032	1.49609	0.496551	3.01296	0.00258711	0.0204418	+
PA4901	5498740	5500326	0.710775	COG0028EH	benzoylformate decarboxylase	10.0164	1.9226	0.638357	3.0118	0.00259705	0.0204848	+
PA1485	1610745	1612112	0.671784	COG0531E	amino acid permease	7.6268	1.97033	0.654645	3.00977	0.00261443	0.0205864	+
PA5056	5695366	5697045	0.642262	COG3243I	poly(3-hydroxyalkanoic acid) synthase 1	74.607	-1.38081	0.459146	-3.00735	0.00263536	0.0207155	-
PA3923	4396122	4398047	0.648494	-	hypothetical protein	41.8069	-1.5689	0.522207	-3.00436	0.00266141	0.0208843	-
PA4625	5186411	5192875	0.646713	-	hypothetical protein	42.073	1.52818	0.508866	3.00311	0.00267234	0.0209177	+
PA5244	5905871	5906461	0.634518	COG0586S	hypothetical protein	52.4786	-1.4425	0.480379	-3.00283	0.00267483	0.0209177	-
PA1359	1471016	1471672	0.684932	COG3620K	transcriptional regulator	23.9954	1.65648	0.552157	3.00002	0.00269957	0.0210751	+
PA1091	1177613	1182697	0.687709	COG1887M	flagellar glycosyl transferase, FgtA	388.358	-1.18685	0.395929	-2.99764	0.00272083	0.0212048	-
PA4117	4604621	4606807	0.672154	COG4251T	phytochrome BphP	59.9272	-1.40205	0.468001	-2.99582	0.00273706	0.021295	-
PA1551	1687924	1689339	0.634181	COG0348C	ferredoxin	539.734	-1.20645	0.40297	-2.99389	0.00275446	0.0213733	-
PA2656	3006005	3007342	0.686846	COG0642T	two-component sensor	55.0787	1.41307	0.472021	2.99366	0.00275649	0.0213733	+
PA2111	2322068	2322781	0.719888	COG2049E	hypothetical protein	86.4372	-1.32176	0.441707	-2.99239	0.00276798	0.0214261	-
PA1105	1197390	1197833	0.682432	COG2882NUO	flagellar biosynthesis chaperone	23.5906	1.65091	0.552188	2.98976	0.00279196	0.0215751	+
PA0025	26711	27535	0.698182	COG0169E	shikimate 5-dehydrogenase	153.513	-1.23573	0.413835	-2.98604	0.00282616	0.0218025	-
PA4907	5505848	5506609	0.682415	COG4221R	short-chain dehydrogenase	105.294	-1.28845	0.431672	-2.98479	0.0028377	0.0218546	-
PA1655	1801851	1802453	0.620232	COG0625O	glutathione S-transferase	88.4843	-1.36851	0.458688	-2.98352	0.00284953	0.0218971	-
PA3572	4004783	4004959	0.655367	-	hypothetical protein	360.957	-1.44265	0.483596	-2.98317	0.00285281	0.0218971	-
PA4501	5038901	5040355	0.658419	-	glycine-glutamate dipeptide porin OpdP	84.165	-1.31846	0.442834	-2.97733	0.00290775	0.0222814	-
PA0128	145542	145883	0.587719	COG2824P	hypothetical protein	70.1734	1.36472	0.45905	2.97293	0.00294968	0.0225521	+
PA1155	1249907	1251154	0.626603	COG0208F	ribonucleotide-diphosphate reductase subunit beta	739.076	-1.24275	0.418069	-2.97259	0.00295295	0.0225521	-
PA3540	3962825	3964135	0.629291	COG1004M	GDP-mannose 6-dehydrogenase AlgD	8.83522	1.92457	0.648197	2.96911	0.00298667	0.0227715	+
PA5057	5697198	5698055	0.671329	COG0596R	poly(3-hydroxyalkanoic acid) depolymerase	20.121	-1.75227	0.590468	-2.9676	0.00300138	0.0228455	-
PA3938	4415796	4416809	0.67357	COG4521P	periplasmic taurine-binding protein	30.4228	1.66093	0.559839	2.9668	0.00300916	0.0228666	+
PA0049	63068	64729	0.712395	-	hypothetical protein	49.2097	-1.42923	0.482039	-2.96496	0.00302721	0.0229656	-
PA0826.2	901520	901872	0.558074	-	-	48541	-1.21479	0.409992	-2.96295	0.00304704	0.0230776	-
PA4412	4945068	4946141	0.693669	COG0707M	undecaprenyldiphospho-muramoylpentapeptide beta-N- acetylglucosaminyltransferase	155.461	-1.24137	0.419087	-2.96208	0.00305572	0.0231051	-
PA3559	3987290	3988684	0.668817	COG1004M	nucleotide sugar dehydrogenase	78.4592	-1.3493	0.455677	-2.96109	0.00306551	0.0231408	-
PA1053	1141268	1141732	0.688172	COG3133M	hypothetical protein	647.541	-1.1541	0.389872	-2.9602	0.00307439	0.0231677	-
PA3360	3771503	3772561	0.707271	COG1566V	secretion protein	9.78473	1.89249	0.639415	2.95972	0.00307922	0.0231677	+
PA3140	3524161	3524490	0.630303	COG1555L	hypothetical protein	24.8375	1.66203	0.562526	2.95459	0.00313085	0.0235174	+
PA4259	4764588	4764863	0.565217	COG0185J	30S ribosomal protein S19	300.475	1.17104	0.396507	2.95338	0.00314316	0.0235711	+
PA1971	2151755	2153068	0.681887	COG1114E	branched-chain amino acid ABC transporter	22.9173	1.70507	0.577645	2.95175	0.00315975	0.0236336	+
PA4261	4765713	4766012	0.56	COG0089J	50S ribosomal protein L23	180.621	1.20626	0.408688	2.95155	0.00316184	0.0236336	+
PA1550	1687373	1687912	0.662963	COG3198S	hypothetical protein	98.2987	-1.32552	0.449506	-2.94884	0.00318967	0.0238027	-
PA1195	1296334	1297098	0.653595	COG1834E	hypothetical protein	23.2352	1.6261	0.553287	2.93899	0.00329288	0.0245327	+
PA0047	61879	62388	0.690196	COG4380S	hypothetical protein	71.054	1.33408	0.454126	2.93768	0.00330681	0.0245964	+
PA4433	4965516	4965944	0.594406	COG0102J	50S ribosomal protein L13	1187.04	1.16718	0.397565	2.93583	0.00332653	0.0247029	+
PA3522	3939492	3942653	0.677419	COG0841V	resistance-nodulation-cell division (RND) efflux transporter	20.0455	1.68281	0.57443	2.92954	0.00339467	0.025168	+
PA4726	5306989	5308425	0.665971	COG2204T	two-component response regulator CbrB	263.061	-1.17204	0.400177	-2.92882	0.00340254	0.0251854	-
PA0718	789360	789650	0.66323	-	hypothetical protein	11.7613	1.8213	0.623918	2.91913	0.00351006	0.0259393	+
PA1263	1371738	1372682	0.691005	-	hypothetical protein	60.7375	1.35524	0.464521	2.91751	0.00352837	0.0260324	+
PA3672	4111078	4112001	0.693723	COG1131V	ABC transporter ATP-binding protein	23.9858	1.59848	0.548311	2.91528	0.00355373	0.0261772	+
PA3533	3952061	3952387	0.620795	COG0278O	hypothetical protein	576.708	-1.14978	0.394473	-2.91471	0.00356014	0.0261822	-
PA1654	1800629	1801795	0.683805	COG1167KE	aminotransferase	194.244	-1.21402	0.416628	-2.91392	0.00356924	0.026207	-
PA3042	3404539	3404862	0.685185	-	hypothetical protein	39.5663	-1.61694	0.555481	-2.91087	0.00360421	0.0264212	-
PA1157	1255042	1255752	0.687764	COG0745TK	two-component response regulator	55.3706	1.37299	0.47281	2.9039	0.00368546	0.0268874	+
PA1490	1617489	1618265	0.675676	COG1349KG	transcriptional regulator	35.1629	1.47841	0.50907	2.90415	0.00368257	0.0268874	+
PA4700	5277968	5280292	0.661935	COG0744M	penicillin-binding protein 1B	264.619	1.15839	0.398873	2.90415	0.00368251	0.0268874	+
PA3700	4140884	4142389	0.639442	COG1190J	lysyl-tRNA synthetase	232.4	1.16269	0.400604	2.90235	0.00370374	0.0269776	+
PA5284	5948696	5949610	0.637158	COG3539NU	hypothetical protein	16.6537	1.70976	0.589286	2.90142	0.00371477	0.0270149	+
PA2232	2455103	2456569	0.687117	COG0836M	protein PslB	65.2762	-1.33563	0.460527	-2.90022	0.00372896	0.027075	-
PA3573	4004967	4006145	0.705683	COG2814G	major facilitator superfamily (MFS) transporter	44.4229	1.42074	0.490317	2.8976	0.00376025	0.0272588	+
PA4506	5045028	5045999	0.679012	COG4608E	peptide ABC transporter ATP-binding protein	129.475	-1.22181	0.42206	-2.89487	0.00379318	0.0274539	-
PA1562	1700320	1703052	0.667764	COG1048C	aconitate hydratase	323.161	-1.18526	0.410197	-2.88948	0.00385876	0.0278844	-
PA1883	2053277	2053675	0.66416	COG0838C	NADH-ubiquinone/plastoquinone oxidoreductase	7.21381	1.89442	0.65618	2.88704	0.00388889	0.0280578	+
PA0300	338437	339540	0.606884	COG0687E	polyamine transporter	416.789	-1.12133	0.388507	-2.88626	0.0038985	0.0280827	-
PA2859	3212525	3213031	0.678501	COG0782K	transcription elongation factor GreB	25.1248	-1.61589	0.560231	-2.88433	0.00392244	0.0281608	-
PA4495	5030525	5031235	0.680731	COG3471S	hypothetical protein	257.011	-1.15973	0.402066	-2.88441	0.00392146	0.0281608	-
PA5025	5655648	5656925	0.692488	COG2873E	O-acetylhomoserine aminocarboxypropyltransferase	67.6431	-1.31789	0.456982	-2.8839	0.00392784	0.0281608	-
PA2855	3208339	3208617	0.684588	-	hypothetical protein	18.1542	1.66564	0.577966	2.8819	0.00395287	0.0282587	+
PA3016	3377870	3378304	0.696552	-	hypothetical protein	24.1317	1.57706	0.547246	2.88182	0.00395387	0.0282587	+
PA2898	3253312	3253680	0.715447	-	hypothetical protein	9.28865	1.84991	0.642805	2.87787	0.00400373	0.0284814	+
PA3552	3979860	3981008	0.695387	COG0399M	UDP-4-amino-4-deoxy-L-arabinose--oxoglutarate aminotransferase	53.3606	-1.38632	0.481583	-2.87867	0.0039935	0.0284814	-
PA4670	5238408	5239349	0.622081	COG0462FE	ribose-phosphate pyrophosphokinase	926.695	1.14657	0.398348	2.87832	0.00399801	0.0284814	+
PA4080	4559006	4559650	0.565891	COG2197TK	response regulator	13.3625	1.75703	0.610668	2.87722	0.0040119	0.0284951	+
PA5373	6049185	6050657	0.660557	COG1012C	betaine aldehyde dehydrogenase	658.153	1.12257	0.39041	2.87535	0.00403574	0.0285847	+
PA5568	6261828	6263564	0.625792	COG0706U	inner membrane protein translocase subunit YidC	447.37	1.11681	0.388421	2.87525	0.00403704	0.0285847	+
PA1174	1273309	1275798	0.668675	COG0243C	nitrate reductase catalytic subunit	42.0451	-1.44482	0.502709	-2.87408	0.0040521	0.0286399	-
PA3444	3849604	3850752	0.708442	COG2141C	alkanesulfonate monooxygenase	46.8918	-1.71634	0.597265	-2.87367	0.00405737	0.0286399	-
PA3391	3794819	3796966	0.676909	COG3901K	regulatory protein NosR	538.392	-1.10926	0.386685	-2.86865	0.00412228	0.0290531	-
PA3656	4094167	4094907	0.611336	COG0052J	30S ribosomal protein S2	1452.82	1.09066	0.380789	2.86422	0.00418039	0.0293721	+
PA4995	5610851	5612140	0.694574	COG1960I	acyl-CoA dehydrogenase	41.5703	1.4176	0.494853	2.8647	0.00417409	0.0293721	+
PA2921	3276319	3277308	0.687879	COG0583K	transcriptional regulator	32.6772	1.4776	0.516632	2.86005	0.0042357	0.029715	+
PA3935	4413192	4414025	0.690647	COG2175Q	taurine dioxygenase	19.7002	-1.77003	0.6192	-2.85858	0.00425542	0.0298075	-
PA0535	594580	595134	0.69009	COG1396K	transcriptional regulator	28.5198	1.52753	0.536113	2.84926	0.00438213	0.0306481	+
PA4741	5325653	5325922	0.566667	COG0184J	30S ribosomal protein S15	1095.28	1.11879	0.392858	2.84783	0.00440191	0.0307393	+
PA3770	4227317	4228786	0.672109	COG0516F	inosine 5'-monophosphate dehydrogenase	614.912	1.09566	0.384931	2.84639	0.00442177	0.0308309	+
PA0859	937437	938039	0.723051	COG3531O	hypothetical protein	41.3492	1.40185	0.49317	2.84252	0.00447587	0.0311605	+
PA1773	1918275	1919273	0.655656	COG0598P	CmaX protein	86.7315	1.25084	0.44036	2.84049	0.00450446	0.0313118	+
PA3477	3889925	3890650	0.619835	COG2771K	transcriptional regulator RhlR	58.2528	-1.33659	0.471045	-2.83749	0.00454692	0.031559	-
PA1623	1766285	1766947	0.656109	COG0625O	hypothetical protein	71.9978	-1.2967	0.457217	-2.83607	0.00456729	0.0315612	-
PA3465	3876196	3877911	0.694639	COG2814G	hypothetical protein	208.836	-1.26272	0.445245	-2.83602	0.00456798	0.0315612	-
PA5324	5994741	5995811	0.674136	COG2207K	transcriptional regulator	42.3073	1.45049	0.511365	2.83651	0.00456101	0.0315612	+
PA0293	329993	330871	0.656428	COG0388R	N-carbamoylputrescine amidohydrolase	25.5443	1.53306	0.541188	2.83277	0.00461461	0.0318353	+
PA4688	5258724	5260262	0.682261	COG1178P	iron (III)-transporter permease HitB	87.6637	-1.25702	0.443867	-2.83198	0.00462608	0.0318662	-
PA5530	6223174	6224481	0.625382	COG2814G	MFS dicarboxylate transporter	36.9845	1.48717	0.525894	2.82789	0.00468555	0.0322272	+
PA0610	672777	673091	0.634921	-	transcriptional regulator PrtN	160.986	1.22106	0.431871	2.82737	0.00469316	0.0322311	+
PA1202	1302696	1303313	0.63754	COG1335Q	hydrolase	146.34	-1.18385	0.418871	-2.82628	0.00470922	0.0322928	-
PA0450	505629	507251	0.674677	COG0306P	phosphate transporter	17.4243	1.65588	0.586451	2.82356	0.00474941	0.0325131	+
PA1697	1845714	1847036	0.687831	COG1157NU	type III secretion system ATPase	27.1363	1.54941	0.548825	2.82314	0.00475559	0.0325131	+
PA4257	4763544	4764230	0.572052	COG0092J	30S ribosomal protein S3	1330.78	1.09375	0.387698	2.82114	0.00478533	0.0326675	+
PA4912	5510839	5511753	0.640437	COG0559E	branched-chain amino acid ABC transporter	13.7729	1.7181	0.609225	2.82015	0.00480015	0.0327198	+
PA3809	4267372	4267710	0.625369	COG0633C	(2Fe-2S) ferredoxin	54.0911	-1.32867	0.471458	-2.81821	0.00482918	0.0328686	-
PA0740	806805	808781	0.679818	COG2015Q	SDS hydrolase SdsA1	16.7517	1.64957	0.58597	2.81511	0.00487607	0.0331384	+
PA3535	3954907	3957894	0.703481	COG4625S	serine protease	10.3485	1.78515	0.63479	2.81219	0.00492051	0.0333908	+
PA4496	5031488	5033101	0.628253	COG0747E	ABC transporter	123.669	-1.19942	0.426596	-2.81161	0.00492939	0.0334014	-
PA0401	443419	444690	0.717767	COG0044F	dihydroorotase	118.658	-1.18837	0.423479	-2.80621	0.00501287	0.0338666	-
PA1874	2036441	2043847	0.694073	-	hypothetical protein	33.4806	1.43932	0.512853	2.8065	0.00500834	0.0338666	+
PA2774	3132229	3132816	0.693878	-	hypothetical protein	36.3555	1.43389	0.511676	2.80233	0.00507353	0.0342257	+
PA4067	4544607	4545305	0.630901	COG3047M	outer membrane protein OprG	5880.88	-1.1355	0.405997	-2.79681	0.005161	0.0347645	-
PA2247	2473213	2474445	0.667478	COG1071C	2-oxoisovalerate dehydrogenase subunit alpha	755.926	-1.21968	0.436304	-2.79548	0.00518233	0.0348567	-
PA1384	1503568	1504581	0.563116	COG1087M	UDP-glucose 4-epimerase	13.519	1.71	0.613754	2.78613	0.00533411	0.0357722	+
PA4577	5125605	5125931	0.724771	COG1734T	hypothetical protein	156.839	-1.2389	0.444598	-2.78655	0.0053272	0.0357722	-
PA4981	5593683	5595095	0.66879	COG0833E	amino acid permease	13.7553	1.69089	0.607005	2.78564	0.00534226	0.0357744	+
PA0124	143567	143848	0.617021	COG3668R	hypothetical protein	19.8919	1.59499	0.573013	2.78351	0.00537739	0.0359569	+
PA1570	1711569	1712450	0.69161	COG0583K	transcriptional regulator	56.7136	1.29798	0.466916	2.7799	0.00543752	0.0363058	+
PA0151	171047	173434	0.692211	COG1629P	TonB-dependent receptor	21.2438	1.55843	0.560901	2.77844	0.00546214	0.0364169	+
PA1469	1597365	1598087	0.706777	COG1496S	hypothetical protein	26.1103	1.51029	0.543744	2.77757	0.00547666	0.0364605	+
PA1244	1348060	1348401	0.640351	-	hypothetical protein	202.476	-1.18353	0.426444	-2.77535	0.00551429	0.0366576	-
PA1715	1859071	1859493	0.718676	-	type III export apparatus protein	9.51548	1.78587	0.64445	2.77116	0.00558574	0.0369711	+
PA4800	5385273	5386073	0.661673	COG2226H	hypothetical protein	15.7143	1.6417	0.592303	2.77172	0.00557604	0.0369711	+
PA5346	6015141	6016550	0.68227	COG1639T	hypothetical protein	405.635	-1.16497	0.420334	-2.77155	0.00557906	0.0369711	-
PA0656	709282	709620	0.640118	COG0537FGR	HIT family protein	18.265	-1.60413	0.579131	-2.76989	0.00560757	0.0370619	-
PA1371	1486266	1486967	0.417379	COG5619S	hypothetical protein	50.0089	-1.39532	0.504289	-2.76691	0.005659	0.0373478	-
PA2911	3265848	3268004	0.681502	COG1629P	TonB-dependent receptor	11.0863	1.73057	0.627002	2.76008	0.0057788	0.0380834	+
PA1488	1614670	1615908	0.714286	COG0492O	hypothetical protein	17.8371	1.60055	0.579993	2.7596	0.00578725	0.0380841	+
PA2025	2216688	2218043	0.660767	COG1249C	glutathione reductase	206.502	-1.13138	0.410945	-2.75313	0.00590286	0.038789	-
PA1323	1435493	1435825	0.672673	COG4575S	hypothetical protein	46.0118	-1.39313	0.506459	-2.75073	0.00594628	0.0390182	-
PA1791	1940255	1941586	0.651652	COG0330O	hypothetical protein	61.5795	1.29503	0.471	2.74953	0.00596807	0.039105	+
PA2883	3235794	3235961	0.642857	-	hypothetical protein	52.8344	-1.35974	0.494703	-2.7486	0.00598499	0.0391248	-
PA4525	5069082	5069531	0.488889	COG4969NU	type 4 fimbrial PilA	2093.15	-1.05267	0.383008	-2.74843	0.00598822	0.0391248	-
PA0867	948776	949159	0.648438	COG3895R	lysozyme inhibitor	242.533	-1.19302	0.434166	-2.74783	0.00599907	0.0391396	-
PA4266	4769035	4771155	0.600189	COG0480J	elongation factor G	3704.64	1.02717	0.374332	2.74401	0.00606943	0.0394297	+
PA4304	4828379	4829629	0.677058	COG4964U	protein RcpA	20.5913	1.55014	0.564876	2.74421	0.00606564	0.0394297	+
PA4493	5028394	5028954	0.675579	COG4567TK	RoxR protein	223.975	-1.16527	0.424536	-2.7448	0.00605478	0.0394297	-
PA1385	1504605	1505729	0.509333	COG0438M	glycosyl transferase family protein	11.6277	1.70798	0.622814	2.74236	0.00609999	0.039572	+
PA1429	1555012	1557720	0.692876	COG0474P	cation-transporting P-type ATPase	541.39	-1.2088	0.441045	-2.74076	0.00612978	0.0397088	-
PA0813	891142	892389	0.721154	COG0520E	hypothetical protein	10.7213	1.72432	0.629441	2.73945	0.00615428	0.0397718	+
PA2819.1	3173599	3173674	0.605263	-	-	28.4748	1.45137	0.52983	2.7393	0.00615693	0.0397718	+
PA5495	6186927	6187877	0.695058	COG2334R	homoserine kinase	258.957	-1.16165	0.424794	-2.73462	0.0062452	0.0402851	-
PA0236	266616	267395	0.728205	COG1414K	transcriptional regulator	26.136	1.46765	0.537741	2.72929	0.00634716	0.0408274	+
PA0814	892386	892820	0.751724	COG0251J	hypothetical protein	9.7645	1.73784	0.636663	2.72961	0.00634089	0.0408274	+
PA4466	4996119	4996391	0.637363	COG1925G	phosphoryl carrier protein	39.2939	-1.36943	0.502026	-2.7278	0.00637579	0.0409539	-
PA1112a	1204785	1205006	0.630631	-	hypothetical protein	36.8186	1.40303	0.515386	2.72229	0.00648316	0.0415268	+
PA5339	6008398	6008778	0.632546	COG0251J	hypothetical protein	250.642	-1.10611	0.406252	-2.72271	0.00647497	0.0415268	-
PA1017	1100930	1103077	0.6946	COG1042C	pimeloyl-CoA synthetase	36.8623	1.36984	0.50338	2.72128	0.00650298	0.0415372	+
PA3877	4343540	4344835	0.656636	COG2223P	nitrite extrusion protein 1	131.795	-1.30803	0.480615	-2.72157	0.00649727	0.0415372	-
PA0917	1000013	1001917	0.657218	COG3158P	potassium uptake protein Kup	110.255	1.18195	0.435193	2.71593	0.00660895	0.0420963	+
PA2741	3103643	3103999	0.588235	COG0292J	50S ribosomal protein L20	1961.93	1.03907	0.382543	2.71623	0.00660299	0.0420963	+
PA0162	184594	185928	0.648689	-	histidine porin OpdC	55.2978	1.27275	0.469366	2.71164	0.00669504	0.0425518	+
PA0712	783576	783833	0.655039	COG3811S	hypothetical protein	35.222	1.46717	0.541102	2.71144	0.00669909	0.0425518	+
PA4140	4630375	4632168	0.689521	COG0277C	hypothetical protein	7.85099	1.76735	0.651959	2.71083	0.0067115	0.0425714	+
PA0603	664783	665892	0.656757	COG3842E	ABC transporter ATP-binding protein	22.9033	1.51262	0.558829	2.70677	0.00679407	0.0430354	+
PA4108	4591187	4592431	0.670683	COG2206T	cyclic di-GMP phosphodiesterase	66.6264	-1.34614	0.498379	-2.70104	0.00691227	0.0437235	-
PA4115	4602503	4603888	0.665224	COG1611R	hypothetical protein	168.284	-1.11306	0.412167	-2.7005	0.00692355	0.0437342	-
PA2749	3110901	3111614	0.656863	COG2356L	DNA-specific endonuclease I	7.87583	1.76922	0.656047	2.69679	0.00700119	0.0441636	+
PA4414	4947330	4948676	0.673348	COG0771M	UDP-N-acetylmuramoyl-L-alanyl-D-glutamate synthetase	314.663	-1.1003	0.408486	-2.69361	0.00706823	0.044525	-
PA1587	1728416	1729852	0.647878	COG1249C	dihydrolipoamide dehydrogenase	1056.62	-1.05578	0.392293	-2.69131	0.00711722	0.0447718	-
PA2730	3088660	3089613	0.525157	COG2958S	hypothetical protein	159.82	-1.12976	0.419927	-2.69037	0.00713728	0.0447952	-
PA5171	5822380	5823636	0.656325	COG2235E	arginine deiminase	1691.44	-1.14569	0.425944	-2.68976	0.00715036	0.0447952	-
PA5245	5906626	5907294	0.656203	COG3155Q	isoprenoid biosynthesis protein with amidotransferase-like domain	153.721	-1.12838	0.419456	-2.69011	0.0071428	0.0447952	-
PA4811	5397690	5398619	0.658065	COG0437C	nitrate-inducible formate dehydrogenase subunit beta	98.3326	-1.17703	0.437804	-2.68848	0.00717776	0.0449053	-
PA3389	3794178	3794591	0.664251	COG0346E	ring-cleaving dioxygenase	14.0474	1.62045	0.603834	2.6836	0.00728341	0.0455039	+
PA5507	6198917	6199570	0.671254	COG1335Q	hypothetical protein	12.8088	1.65421	0.616963	2.68121	0.00733564	0.0457676	+
PA4989	5605134	5606018	0.710734	COG0583K	transcriptional regulator	28.3766	1.42284	0.530921	2.67995	0.00736329	0.0458774	+
PA4562	5110841	5112379	0.646524	COG0728R	hypothetical protein	50.8888	1.27849	0.477255	2.67885	0.00738759	0.0459661	+
PA1812	1969635	1971239	0.655452	COG1388M	membrane-bound lytic murein transglycosylase D	155.721	-1.25607	0.469292	-2.67652	0.00743907	0.046127	-
PA4008	4488410	4489633	0.70915	COG0596R	hydrolase	17.1597	1.55858	0.582226	2.67693	0.00742998	0.046127	+
PA4408	4940535	4941788	0.654705	COG0849D	cell division protein FtsA	429.986	-1.09558	0.409361	-2.67631	0.00744375	0.046127	-
PA0747	814504	816012	0.67992	COG1012C	aldehyde dehydrogenase	110.628	-1.14753	0.429441	-2.67214	0.00753697	0.0466414	-
PA0775	842878	843618	0.659919	COG4106R	hypothetical protein	48.0629	1.33285	0.498911	2.67152	0.0075509	0.0466643	+
PA2110	2321130	2322071	0.742038	COG1984E	hypothetical protein	55.6268	-1.25047	0.468798	-2.6674	0.00764405	0.0471762	-
PA0958	1043983	1045314	0.61036	COG2272I	porin	2540.96	-1.01917	0.382393	-2.66524	0.00769344	0.0474169	-
PA0600	660315	662708	0.680869	COG4585T	two-component sensor	80.4283	1.19317	0.448126	2.66257	0.00775467	0.0477299	+
PA3154	3537808	3539124	0.447229	COG4449R	B-band O-antigen polymerase	98.5321	-1.15418	0.433729	-2.66106	0.00778958	0.0478802	-
PA2449	2750128	2751663	0.695312	COG3283KE	transcriptional regulator	115.139	1.15849	0.436037	2.65686	0.00788714	0.0484148	+
PA0042	56546	56941	0.626263	-	hypothetical protein	36.3311	1.33756	0.504134	2.65317	0.00797392	0.0488818	+
PA1439	1569302	1569709	0.671569	COG2832S	hypothetical protein	35.3813	1.34616	0.507611	2.65196	0.00800267	0.0489727	+
PA1802	1954815	1956095	0.590164	COG1219O	ATP-dependent protease ATP-binding subunit ClpX	1234.37	-1.00615	0.379443	-2.65164	0.00801021	0.0489727	-
PA2414	2696430	2697749	0.686364	COG2133G	L-sorbosone dehydrogenase	14.438	1.59411	0.60243	2.64613	0.0081419	0.0497113	+
PA0655	708535	709182	0.675926	COG2941H	hypothetical protein	175.944	-1.08317	0.409519	-2.64498	0.00816965	0.0498142	-
PA2935	3290694	3291173	0.558333	-	hypothetical protein	12.562	1.62542	0.615147	2.64233	0.00823374	0.050138	+
PA3661	4102087	4102446	0.661111	-	hypothetical protein	12.8513	1.62457	0.615237	2.64056	0.00827691	0.0503337	+
PA3455	3860675	3862165	0.652582	COG2326S	hypothetical protein	140.574	-1.12091	0.424927	-2.6379	0.0083422	0.0506633	-
PA1449	1576338	1577474	0.672823	COG1377NU	flagellar biosynthesis protein FlhB	25.0632	1.42807	0.541681	2.63637	0.00837989	0.0508246	+
PA3651	4090091	4090906	0.685049	COG0575I	phosphatidate cytidylyltransferase	91.7613	1.15793	0.439485	2.63473	0.00842031	0.0510021	+
PA3861	4321434	4322627	0.654941	COG0513LKJ	ATP-dependent RNA helicase RhlB	175.864	-1.13301	0.43042	-2.63234	0.0084798	0.0512944	-
PA0396	437782	438930	0.659704	COG5008NU	twitching motility protein PilU	149.781	-1.11794	0.424824	-2.63153	0.00850016	0.0513495	-
PA1714	1858207	1859037	0.687124	-	ExsD protein	80.9833	1.16284	0.442658	2.62695	0.00861539	0.0519768	+
PA2649	2996265	2997725	0.668036	COG1007C	NADH dehydrogenase subunit N	185.723	-1.09081	0.415704	-2.62401	0.00869	0.0523578	-
PA0048	62403	62786	0.6875	COG1396K	transcriptional regulator	9.92104	-1.67076	0.636944	-2.62309	0.00871363	0.0524096	-
PA0899	982885	984231	0.655531	COG3724E	succinylarginine dihydrolase	235.206	-1.05515	0.402424	-2.62198	0.00874205	0.0524096	-
PA3732	4182785	4183405	0.655395	-	hypothetical protein	166.971	1.07599	0.410386	2.62189	0.00874444	0.0524096	+
PA5412	6088193	6090706	0.703262	-	hypothetical protein	146.173	1.09071	0.416014	2.62181	0.00874647	0.0524096	+
PA5510	6201736	6203085	0.665185	COG0531E	transporter	24.8627	1.50271	0.57324	2.62144	0.00875598	0.0524096	+
PA1045	1129451	1131595	0.674126	COG1199KL	ATP-dependent DNA helicase DinG	113.261	1.11992	0.429072	2.61008	0.00905198	0.0541105	+
PA0405	446773	447342	0.680702	COG1678K	hypothetical protein	58.9019	-1.21341	0.465006	-2.60945	0.00906872	0.0541397	-
PA3622	4057909	4058913	0.60995	COG0568K	RNA polymerase sigma factor RpoS	335.172	-1.07666	0.412784	-2.60829	0.0090996	0.0542531	-
PA1775	1919579	1920403	0.638788	COG0668M	hypothetical protein	260.645	1.07764	0.413238	2.60779	0.00911281	0.054261	+
PA1199	1300258	1300791	0.691011	COG0791M	lipoprotein	158.924	1.10935	0.4255	2.60717	0.00912951	0.0542827	+
PA4026	4507897	4508358	0.612554	COG0456R	acetyltransferase	53.6436	-1.23156	0.472449	-2.60676	0.00914022	0.0542827	-
PA1470	1598221	1598958	0.704607	COG1028IQR	short-chain dehydrogenase	35.9438	1.33113	0.511681	2.60149	0.009282	0.0550531	+
PA4543	5090128	5090856	0.722908	COG1496S	hypothetical protein	42.2477	1.28245	0.493075	2.60092	0.00929736	0.0550727	+
PA5449	6138225	6139607	0.655821	COG0438M	glycosyltransferase WbpX	52.7284	-1.23349	0.474368	-2.60028	0.00931479	0.0551044	-
PA0652	706028	706672	0.610853	COG0664T	cAMP-regulatory protein	280.019	-1.03114	0.396715	-2.59919	0.00934432	0.0552077	-
PA2108	2318795	2320567	0.690919	COG0028EH	thiamine pyrophosphate protein	22.9462	1.43771	0.553418	2.59787	0.0093803	0.0553486	+
PA3020	3381963	3383891	0.667185	COG0741M	lytic transglycosylase	72.9823	-1.16755	0.449537	-2.59722	0.00939809	0.0553821	-
PA4505	5044054	5045028	0.689231	COG0444EP	ABC transporter ATP-binding protein	95.3591	-1.13497	0.437233	-2.59581	0.00943686	0.0555388	-
PA1532	1669989	1672034	0.68915	COG2812L	DNA polymerase III subunits gamma/tau	406.3	1.02788	0.396138	2.59475	0.009466	0.0556022	+
PA2504	2821705	2822322	0.674757	COG4859S	hypothetical protein	30.2309	-1.49708	0.577013	-2.59453	0.00947197	0.0556022	-
PA3880	4347619	4348014	0.704545	COG4273S	hypothetical protein	112.009	-1.15831	0.447119	-2.59061	0.00958065	0.0561679	-
PA0338	380903	382033	0.648099	COG2199T	hypothetical protein	66.3205	1.19504	0.461452	2.58974	0.00960472	0.0562369	+
PA5557	6252159	6252695	0.607076	COG0712C	ATP synthase F0F1 subunit delta	318.695	1.04112	0.40229	2.58798	0.00965408	0.0564535	+
PA0793	868943	870130	0.695286	COG2828S	hypothetical protein	54.3838	-1.2212	0.472048	-2.58702	0.00968103	0.056525	-
PA5560	6253542	6254411	0.6	COG0356C	ATP synthase F0F1 subunit A	444.214	1.02403	0.395889	2.58666	0.00969106	0.056525	+
PA3052	3416061	3417041	0.689093	-	hypothetical protein	92.4366	-1.12601	0.436096	-2.58202	0.0098223	0.0572174	-
PA1360	1471671	1472564	0.712528	COG5006R	hypothetical protein	36.9467	1.3447	0.520941	2.58129	0.00984315	0.0572658	+
PA2707	3060725	3061570	0.625296	COG0714R	hypothetical protein	151.163	-1.09715	0.425241	-2.58007	0.00987796	0.0573952	-
PA2034	2223804	2224478	0.715556	COG2242H	hypothetical protein	9.08492	1.67668	0.650367	2.57806	0.0099358	0.0576579	+
PA3554	3982021	3984009	0.68728	COG0223J	bifunctional UDP-glucuronic acid decarboxylase/UDP-4-amino-4-deoxy-L-arabinose formyltransferase	86.2055	-1.13867	0.442537	-2.57304	0.0100809	0.058426	-
PA1087	1174240	1175559	0.635606	COG1344N	flagellar hook-associated protein FlgL	153.397	-1.14731	0.446329	-2.57053	0.0101542	0.0587757	-
PA0831	905726	906745	0.685294	COG2207K	transcriptional regulator OruR	84.1254	1.13262	0.440966	2.56849	0.0102143	0.0590432	+
PA4573	5121337	5121642	0.666667	-	hypothetical protein	17.923	1.50258	0.585097	2.56808	0.0102262	0.0590432	+
PA1847	2007665	2008249	0.618803	COG0694O	hypothetical protein	409.947	-1.11813	0.435689	-2.56635	0.0102774	0.059189	-
PA4267	4771186	4771656	0.600849	COG0049J	30S ribosomal protein S7	864.332	1.00355	0.390993	2.56667	0.010268	0.059189	+
PA1631	1774603	1775757	0.666667	COG1960I	acyl-CoA dehydrogenase	27.4981	1.3661	0.532693	2.56452	0.0103317	0.059427	+
PA1947	2131835	2133367	0.708415	COG1129G	ribose transporter RbsA	146.182	1.07811	0.420697	2.56267	0.0103871	0.0595659	+
PA3151	3535216	3535971	0.5	COG0107E	imidazole glycerol phosphate synthase subunit HisF	92.2227	-1.13885	0.444374	-2.56283	0.0103824	0.0595659	-
PA4888	5483988	5485100	0.681042	COG3239I	acyl-CoA desaturase	44.9562	-1.25024	0.487917	-2.5624	0.010395	0.0595659	-
PA4551	5098709	5099266	0.641577	COG4967NU	type 4 fimbrial biogenesis protein PilV	25.612	-1.39009	0.542836	-2.5608	0.0104431	0.0596919	-
PA5017	5641010	5643709	0.66	COG5001T	hypothetical protein	232.448	-1.0246	0.400043	-2.56122	0.0104305	0.0596919	-
PA0985	1066321	1067817	0.46493	-	pyocin S5	131.597	-1.0715	0.418984	-2.55738	0.0105463	0.0602062	-
PA3142	3527429	3527734	0.591503	COG2801L	hypothetical protein	49.5736	1.23131	0.48196	2.5548	0.0106249	0.0605792	+
PA4230	4744819	4745124	0.679739	COG1605E	isochorismate-pyruvate lyase	17.7527	-1.48805	0.58332	-2.551	0.0107415	0.0611677	-
PA0500	559644	560702	0.648725	COG0502H	biotin synthase	210.56	1.04719	0.411291	2.5461	0.0108933	0.0619546	+
PA3083	3460380	3463037	0.660647	COG0308E	aminopeptidase	272.398	-1.02173	0.402265	-2.53994	0.0110871	0.0629789	-
PA3416	3822515	3823516	0.705589	COG0022C	pyruvate dehydrogenase E1 component, subunit beta	8.79328	-1.64588	0.648371	-2.53849	0.0111331	0.063083	-
PA5406	6083753	6084085	0.633634	-	hypothetical protein	9.87528	1.61002	0.63419	2.53871	0.0111263	0.063083	+
PA4682	5250620	5251666	0.635148	-	hypothetical protein	17.7678	-1.46845	0.578876	-2.53672	0.0111895	0.0633242	-
PA1061	1148844	1149941	0.675774	COG0031E	hypothetical protein	30.5466	-1.35111	0.532836	-2.5357	0.0112222	0.0634304	-
PA0348	391094	392188	0.689498	-	hypothetical protein	18.8971	1.44638	0.57092	2.53342	0.0112955	0.0637656	+
PA3461	3869461	3870657	0.68254	COG1363G	hypothetical protein	18.8673	-1.47634	0.583115	-2.53182	0.0113471	0.0639781	-
PA3361	3773029	3773376	0.626437	-	fucose-binding lectin PA-IIL	8.96885	1.6221	0.641091	2.53021	0.0113994	0.0641936	+
PA0296	333079	334455	0.636892	COG0174E	glutamine synthetase	266.157	-1.02914	0.406916	-2.52912	0.011435	0.0642357	-
PA5335	6004277	6005140	0.700231	COG1561S	hypothetical protein	161.414	1.12278	0.443871	2.52951	0.0114221	0.0642357	+
PA0022	24001	24558	0.702509	COG0009J	hypothetical protein	85.7079	1.13524	0.44916	2.52748	0.0114884	0.0644543	+
PA5409	6084550	6085110	0.670232	COG3247S	hypothetical protein	65.2502	-1.19901	0.474469	-2.52706	0.0115021	0.0644543	-
PA1037	1124845	1125465	0.647343	COG2860S	hypothetical protein	16.1165	1.54306	0.611247	2.52444	0.0115882	0.0648573	+
PA0732	800096	801139	0.654215	COG1376S	hypothetical protein	40.5604	-1.2616	0.500026	-2.52308	0.0116333	0.0650298	-
PA1811	1967615	1969444	0.639344	COG4166E	solute-binding protein	87.2719	-1.11723	0.443394	-2.51971	0.011745	0.0653344	-
PA2024	2216121	2216543	0.692671	COG0346E	ring-cleaving dioxygenase	15.4924	-1.57353	0.624279	-2.52055	0.0117172	0.0653344	-
PA2642	2987721	2990438	0.679176	COG1034C	NADH dehydrogenase subunit G	478.555	-1.00124	0.397272	-2.52029	0.0117258	0.0653344	-
PA4377	4909162	4909404	0.654321	-	hypothetical protein	17.8014	1.45841	0.5788	2.51972	0.0117448	0.0653344	+
PA3446	3851920	3852513	0.686869	COG0431R	NAD(P)H-dependent FMN reductase	39.7411	1.31408	0.521709	2.5188	0.0117755	0.0654243	+
PA2988	3345789	3347039	0.645084	COG4591M	hypothetical protein	154.862	1.15477	0.458545	2.51834	0.011791	0.0654306	+
PA4915	5514727	5516352	0.650677	COG0840NT	chemotaxis transducer	39.0876	-1.27573	0.506734	-2.51755	0.0118173	0.0654971	-
PA0862	942648	943430	0.667944	COG5424H	hypothetical protein	102.684	-1.10647	0.440662	-2.51092	0.0120417	0.0666598	-
PA0714	784698	785174	0.622642	-	hypothetical protein	24.2625	-1.37233	0.546998	-2.50884	0.0121128	0.0669723	-
PA2323	2562447	2564072	0.670357	COG1012C	glyceraldehyde-3-phosphate dehydrogenase	139.884	-1.08367	0.432498	-2.5056	0.0122244	0.0675075	-
PA0448	504121	505029	0.672167	COG0583K	transcriptional regulator	58.7651	1.16139	0.463603	2.50513	0.0122406	0.0675156	+
PA5362	6028976	6030316	0.656972	COG1253R	hypothetical protein	116.599	-1.1685	0.466652	-2.504	0.0122796	0.0676491	-
PA1004	1087843	1088901	0.661945	COG0379H	quinolinate synthetase	239.951	0.997635	0.398761	2.50184	0.0123551	0.0679826	+
PA3109	3490136	3490678	0.657459	COG1286R	hypothetical protein	95.5861	1.08804	0.435251	2.4998	0.0124263	0.0682921	+
PA5370	6045310	6046626	0.653759	COG2814G	major facilitator superfamily (MFS) transporter	56.534	1.17055	0.468483	2.49859	0.0124688	0.0684436	+
PA1565	1704793	1706103	0.677346	COG0665E	oxidoreductase	14.5048	-1.50878	0.604153	-2.49735	0.0125126	0.0685192	-
PA3980	4459879	4461219	0.645041	COG0621J	(dimethylallyl)adenosine tRNA methylthiotransferase	175.016	1.09825	0.439735	2.49752	0.0125065	0.0685192	+
PA5565	6257305	6259197	0.635499	COG0445D	tRNA uridine 5-carboxymethylaminomethyl modification protein GidA	401.493	0.999042	0.400266	2.49594	0.0125623	0.0687089	+
PA1866	2025737	2028013	0.693017	COG1199KL	hypothetical protein	40.71	1.23041	0.493501	2.49323	0.0126587	0.0691534	+
PA0301	339959	341056	0.622951	COG0687E	polyamine transporter	118.02	-1.07234	0.430214	-2.49257	0.0126821	0.0691984	-
PA4759	5345086	5345892	0.686493	COG0289E	dihydrodipicolinate reductase	141.509	-1.03754	0.416471	-2.49126	0.0127292	0.0693725	-
PA3438	3845775	3846335	0.631016	COG0302H	GTP cyclohydrolase I	26.4235	-1.34595	0.540366	-2.49082	0.0127449	0.0693752	-
PA1760	1901524	1904247	0.667768	COG2909K	transcriptional regulator	147.99	-1.03544	0.415789	-2.49031	0.0127632	0.0693924	-
PA0045	60656	61342	0.643377	COG1462M	hypothetical protein	101.109	1.14001	0.457907	2.48961	0.0127882	0.0694455	+
PA2748	3109743	3110525	0.670498	COG0024J	methionine aminopeptidase	45.0555	1.20361	0.484144	2.48606	0.0129167	0.069977	+
PA4343	4871913	4873232	0.685606	COG2814G	major facilitator superfamily (MFS) transporter	7.96177	1.6134	0.648941	2.4862	0.0129114	0.069977	+
PA0388	429451	429870	0.640476	-	hypothetical protein	63.8326	-1.21428	0.488575	-2.48536	0.0129421	0.0700313	-
PA1597	1739508	1740233	0.694215	COG0412Q	hypothetical protein	103.992	-1.08981	0.438777	-2.48374	0.0130009	0.0701835	-
PA2791	3148339	3148629	0.587629	-	hypothetical protein	8.17585	1.61225	0.649096	2.48384	0.0129972	0.0701835	+
PA4547	5094985	5096322	0.673393	COG2204T	two-component response regulator PilR	61.0478	-1.14466	0.461119	-2.48235	0.0130518	0.0703749	-
PA3094.2	3475648	3475724	0.675325	-	-	148.715	1.03496	0.417422	2.47941	0.01316	0.0707082	+
PA4687	5257696	5258703	0.649802	COG1840P	ferric iron-binding periplasmic protein HitA	186.413	-1.0613	0.427996	-2.4797	0.0131493	0.0707082	-
PA5305	5973833	5974177	0.675362	COG3784S	hypothetical protein	83.3349	-1.19642	0.482437	-2.47995	0.01314	0.0707082	-
PA3387	3792290	3793060	0.673152	COG1028IQR	beta-ketoacyl reductase	25.4252	1.35981	0.548744	2.47804	0.0132105	0.0708959	+
PA3795	4253699	4254649	0.646688	COG0667C	oxidoreductase	57.3097	-1.158	0.467874	-2.47504	0.0133222	0.0714116	-
PA2644	2991442	2991990	0.632058	COG1143C	NADH dehydrogenase subunit I	78.5747	-1.10197	0.445418	-2.47401	0.0133607	0.0714499	-
PA2648	2994728	2996257	0.648366	COG1008C	NADH dehydrogenase subunit M	129.187	-1.03682	0.419044	-2.47425	0.0133517	0.0714499	-
PA4604	5162472	5163476	0.661692	COG0523R	hypothetical protein	40.1181	-1.2285	0.496723	-2.47322	0.0133902	0.0715242	-
PA3198	3590490	3591242	0.652058	COG1354S	hypothetical protein	34.2635	-1.28335	0.519464	-2.47052	0.0134917	0.0719819	-
PA4715	5293765	5295000	0.652104	COG0436E	aminotransferase	129.889	-1.04309	0.422748	-2.46741	0.0136096	0.0725263	-
PA0400	442008	443192	0.69789	COG0626E	cystathionine gamma-lyase	98.5683	-1.10329	0.447331	-2.46639	0.0136484	0.0726481	-
PA3912	4382010	4382900	0.679012	COG0826O	hypothetical protein	115.683	-1.05949	0.429863	-2.4647	0.0137127	0.0728206	-
PA4280	4787477	4788415	0.612354	COG0340H	biotin--protein ligase	64.2848	1.12581	0.456709	2.46506	0.0136991	0.0728206	+
PA1483	1608068	1609291	0.707516	COG4235O	cytochrome C biogenesis protein	63.0222	-1.15481	0.468779	-2.46344	0.013761	0.0729924	-
PA3688	4130599	4130943	0.649275	-	hypothetical protein	13.5535	-1.50283	0.611006	-2.4596	0.0139093	0.0736932	-
PA0352	394442	395827	0.66811	COG2233F	transporter	87.9153	1.07515	0.437454	2.45775	0.013981	0.0739876	+
PA4621	5179437	5182268	0.674082	COG1529C	oxidoreductase	213.594	-1.03534	0.421431	-2.45672	0.0140214	0.0741152	-
PA0235	264964	266310	0.685969	COG2814G	4-hydroxybenzoate transporter PcaK	7.23118	1.61773	0.658903	2.45518	0.0140814	0.0743463	+
PA0872	952619	953407	0.640051	COG3186E	phenylalanine 4-monooxygenase	1205.66	-1.14902	0.468187	-2.4542	0.0141199	0.0743778	-
PA3740	4193675	4194361	0.641921	-	hypothetical protein	59.8295	-1.14646	0.46707	-2.45459	0.0141047	0.0743778	-
PA1090	1176958	1177620	0.636501	COG1213M	hypothetical protein	33.0329	-1.27343	0.519082	-2.45322	0.0141582	0.0744937	-
PA0542	599757	600176	0.666667	COG0525J	hypothetical protein	121.012	-1.03609	0.422974	-2.44955	0.0143036	0.0750858	-
PA1769	1913047	1913871	0.586667	COG1806S	hypothetical protein	65.7162	-1.15038	0.469627	-2.44955	0.0143034	0.0750858	-
PA3789	4246223	4247638	0.690678	COG3182S	hypothetical protein	90.8206	-1.14726	0.468513	-2.44873	0.0143361	0.0751698	-
PA3403	3808318	3808803	0.654321	COG3223S	hypothetical protein	9.44954	1.56563	0.639997	2.4463	0.0144329	0.0754177	+
PA4983	5598308	5599042	0.687075	COG0745TK	two-component response regulator	36.2412	1.24739	0.509848	2.44659	0.0144213	0.0754177	+
PA5282	5945963	5947132	0.7	COG2211G	major facilitator superfamily (MFS) transporter	11.502	1.5191	0.620797	2.44701	0.0144045	0.0754177	+
PA0333	374243	375514	0.721698	COG0702MG	hypothetical protein	85.3516	1.07413	0.439239	2.44543	0.0144679	0.0754447	+
PA3155	3539128	3540207	0.517593	COG0399M	UDP-2-acetamido-2-dideoxy-d-ribo-hex-3-uluronic acid transaminase WbpE	362.306	-0.961203	0.393073	-2.44535	0.0144711	0.0754447	-
PA0484	545129	545644	0.672481	COG2716E	hypothetical protein	24.2302	-1.33044	0.544175	-2.44487	0.0144903	0.0754587	-
PA4634	5202628	5203242	0.700813	COG2135S	hypothetical protein	41.0513	1.21165	0.496203	2.44184	0.0146125	0.0760084	+
PA1829	1987781	1988851	0.645191	COG3173R	hypothetical protein	54.0323	-1.15305	0.472404	-2.44082	0.014654	0.0761375	-
PA2643	2990435	2991430	0.645582	COG1005C	NADH dehydrogenase subunit H	176.733	-1.00666	0.412544	-2.44013	0.0146821	0.0761965	-
PA4154	4647895	4648563	0.686099	COG3103T	hypothetical protein	38.7626	1.22041	0.500356	2.43909	0.0147243	0.0762593	+
PA4657	5224890	5225873	0.698171	COG3380R	hypothetical protein	102.098	-1.12143	0.459791	-2.43901	0.0147275	0.0762593	-
PA3205	3595387	3595827	0.655329	COG3678UNTP	hypothetical protein	32.8767	-1.29078	0.529576	-2.43738	0.0147939	0.0765163	-
PA1559	1697188	1698344	0.6707	-	-	103.064	-1.05887	0.435078	-2.43375	0.0149434	0.0772018	-
PA2820	3174131	3174904	0.633075	-	hypothetical protein	55.0697	-1.16567	0.479201	-2.43252	0.0149941	0.077289	-
PA4880	5476945	5477478	0.625468	COG2193P	bacterioferritin	66.78	-1.24676	0.512457	-2.43291	0.0149781	0.077289	-
PA0589	648931	649263	0.663664	COG0607P	thiosulfate sulfurtransferase	20.039	-1.37609	0.566341	-2.42979	0.0151074	0.0776101	-
PA3047	3410264	3411694	0.663173	COG2027M	D-alanyl-D-alanine carboxypeptidase	105.486	-1.04851	0.431378	-2.43061	0.0150734	0.0776101	-
PA4357	4884719	4884961	0.72428	-	hypothetical protein	22.1603	-1.36714	0.562641	-2.42986	0.0151046	0.0776101	-
PA3418	3824748	3825773	0.711501	COG0334E	leucine dehydrogenase	35.6565	-1.39981	0.576494	-2.42814	0.0151766	0.0778779	-
PA3478	3890775	3892055	0.679938	COG1819GC	rhamnosyltransferase subunit B	8.59345	1.56736	0.646156	2.42567	0.0152802	0.0783217	+
PA2622	2965201	2965473	0.630037	COG1278K	cold-shock protein CspD	104.242	-1.08698	0.448356	-2.42438	0.0153346	0.0785125	-
PA0247	279574	280758	0.677637	COG0654HC	4-hydroxybenzoate 3-monooxygenase	9.01436	1.55903	0.643793	2.42164	0.0154507	0.0788476	+
PA1927	2106580	2108880	0.674924	COG0620E	5-methyltetrahydropteroyltriglutamate/homocysteine S-methyltransferase	21.2463	1.34827	0.556755	2.42165	0.0154502	0.0788476	+
PA5285	5950034	5950351	0.669811	-	hypothetical protein	177.052	0.99705	0.41173	2.42161	0.0154518	0.0788476	+
PA3131	3512394	3513041	0.680556	COG0800G	aldolase	38.4176	1.21653	0.502578	2.42057	0.0154962	0.0789856	+
PA0774	841913	842881	0.684211	COG2227H	hypothetical protein	37.1331	1.25134	0.517663	2.41728	0.015637	0.0794588	+
PA4503	5042068	5043078	0.622156	COG0601EP	ABC transporter permease	94.8359	-1.04806	0.433588	-2.41718	0.0156412	0.0794588	-
PA5524	6217313	6218095	0.690932	COG1028IQR	short-chain dehydrogenase	28.9109	1.27182	0.526034	2.41775	0.015617	0.0794588	+
PA0150	169903	170898	0.736948	COG3712PT	transmembrane sensor	14.3826	1.4539	0.601619	2.41665	0.0156641	0.0794868	+
PA0987	1068489	1069331	0.619217	COG2801L	hypothetical protein	7.58636	1.57398	0.651666	2.41532	0.0157214	0.0796889	+
PA1609	1751674	1752891	0.663383	COG0304IQ	3-oxoacyl-ACP synthase	380.357	-0.947356	0.392418	-2.41415	0.0157719	0.0798184	-
PA3810	4267717	4269576	0.677957	COG0443O	chaperone protein HscA	489.45	-0.934309	0.387135	-2.41339	0.0158049	0.0798184	-
PA5040	5675714	5677858	0.629837	COG4796U	type 4 fimbrial biogenesis outer membrane protein PilQ	363.877	-1.04201	0.43181	-2.41311	0.0158169	0.0798184	-
PA5243	5904614	5905627	0.65286	COG0113H	delta-aminolevulinic acid dehydratase	573.169	-0.928284	0.384584	-2.41374	0.0157898	0.0798184	-
PA2793	3149400	3150434	0.647343	-	hypothetical protein	86.5027	1.11022	0.460251	2.41221	0.015856	0.0798394	+
PA2815	3168106	3170553	0.676062	COG1960I	acyl-CoA dehydrogenase	140.06	-1.04749	0.434217	-2.41236	0.0158498	0.0798394	-
PA0067	78710	80755	0.679863	COG0339E	oligopeptidase A	354.062	-0.940627	0.390518	-2.40867	0.0160109	0.0805307	-
PA0103	124810	126381	0.702926	COG0659P	sulfate transporter	12.8587	1.47403	0.61228	2.40744	0.0160648	0.0806995	+
PA4581.1	5131082	5131155	0.581081	-	-	121.349	1.0592	0.440031	2.4071	0.0160798	0.0806995	+
PA4555	5104170	5104517	0.623563	-	type 4 fimbrial biogenesis protein PilY2	16.7174	-1.40514	0.58485	-2.40256	0.0162808	0.0816186	-
PA5364	6031366	6032268	0.658915	COG2204T	two-component response regulator	125.396	-1.0244	0.426773	-2.40034	0.0163797	0.0820242	-
PA5494	6186603	6186893	0.62543	-	hypothetical protein	207.206	-1.12177	0.467441	-2.39982	0.0164032	0.0820518	-
PA0507	566932	568728	0.66778	COG1960I	acyl-CoA dehydrogenase	61.9141	-1.10641	0.461459	-2.39763	0.0165016	0.082454	-
PA0137	155988	157085	0.698543	COG4603R	ABC transporter permease	7.43536	1.56226	0.651886	2.39653	0.0165512	0.0826113	+
PA1824	1983509	1984288	0.691026	COG0730R	hypothetical protein	11.0131	1.49968	0.626257	2.39467	0.0166351	0.0827922	+
PA2901	3255407	3255766	0.663889	-	hypothetical protein	20.7374	1.339	0.559104	2.3949	0.0166251	0.0827922	+
PA4208	4710621	4712084	0.729508	COG1538MU	hypothetical protein	19.6045	-1.35576	0.566193	-2.39453	0.0166418	0.0827922	-
PA1446	1574475	1575242	0.640625	COG1338NU	flagellar biosynthesis protein FliP	58.9609	1.11698	0.466647	2.39362	0.0166831	0.082907	+
PA0295	331762	332823	0.682674	COG0687E	periplasmic polyamine binding protein	63.0532	-1.10608	0.462573	-2.39114	0.0167961	0.0832408	-
PA3959	4438619	4439353	0.712925	COG0834ET	hypothetical protein	9.60603	1.52312	0.637037	2.39095	0.0168049	0.0832408	+
PA5317	5986475	5988055	0.662872	COG0747E	dipeptide ABC transporter substrate-binding protein	92.7574	-1.04253	0.435951	-2.3914	0.0167841	0.0832408	-
PA5558	6252707	6253177	0.602972	COG0711C	ATP synthase F0F1 subunit B	352.4	0.965638	0.40397	2.39037	0.0168314	0.0832815	+
PA4064	4541951	4542655	0.702128	COG1136V	ABC transporter ATP-binding protein	7.15755	-1.56519	0.656205	-2.38522	0.0170691	0.0843665	-
PA1624	1766956	1767762	0.697646	-	hypothetical protein	76.5031	-1.06689	0.447637	-2.38339	0.0171539	0.084694	-
PA0155	176315	177154	0.688095	COG1414K	transcriptional regulator PcaR	19.0732	1.35242	0.568019	2.38095	0.0172683	0.0850828	+
PA0403	445715	446227	0.682261	COG2065F	bifunctional pyrimidine regulatory protein PyrR/uracil phosphoribosyltransferase	50.3669	-1.13198	0.475441	-2.38091	0.0172699	0.0850828	-
PA4176	4673038	4673319	0.677305	COG0760O	peptidyl-prolyl cis-trans isomerase C2	86.3059	-1.05267	0.442307	-2.37996	0.0173145	0.0852106	-
PA2116	2327394	2328191	0.695489	COG4336S	hypothetical protein	72.1264	-1.09336	0.459487	-2.37952	0.017335	0.0852194	-
PA3524	3944184	3944570	0.604651	COG0346E	lactoylglutathione lyase	154.509	-0.990403	0.416727	-2.37663	0.0174718	0.0857998	-
PA4793	5380580	5381143	0.682624	-	hypothetical protein	48.6541	-1.15201	0.484811	-2.3762	0.0174921	0.085807	-
PA2765	3124342	3125241	0.684444	COG2837P	hypothetical protein	129.096	0.993592	0.418688	2.3731	0.0176393	0.0864362	+
PA5413	6092046	6093086	0.666667	COG2008E	low specificity l-threonine aldolase	115.252	-1.0033	0.423812	-2.36733	0.0179169	0.0877026	-
PA1733	1875849	1876580	0.674863	COG3484O	hypothetical protein	12.8069	-1.45173	0.6135	-2.36631	0.0179664	0.0878319	-
PA3308	3707090	3709942	0.675079	COG0553KL	ATP-dependent helicase HepA	210.415	0.972572	0.411063	2.36599	0.0179818	0.0878319	+
PA0098	119127	120164	0.713873	COG0304IQ	3-oxoacyl-ACP synthase	21.5305	-1.31981	0.558264	-2.36412	0.0180728	0.0881819	-
PA5313	5983820	5985154	0.68015	COG0161H	omega amino acid--pyruvate transaminase	57.0815	1.11367	0.471263	2.36316	0.0181196	0.0883163	+
PA4550	5098212	5098718	0.621302	COG4970NU	type 4 fimbrial biogenesis protein FimU	40.8973	-1.16461	0.493258	-2.36106	0.0182226	0.0887234	-
PA4822	5412569	5414236	0.696043	COG1283P	hypothetical protein	8.32421	1.52032	0.644627	2.35844	0.0183517	0.0892568	+
PA1008	1092025	1092498	0.632911	COG1225O	bacterioferritin comigratory protein	70.5801	-1.06367	0.451103	-2.35792	0.0183775	0.0892875	-
PA1102	1194207	1195223	0.647984	COG1536N	flagellar motor switch protein G	184.343	0.955753	0.405786	2.35531	0.0185071	0.0898216	+
PA2792	3148723	3149319	0.648241	-	hypothetical protein	20.0699	1.33615	0.567745	2.35344	0.0186007	0.0901799	+
PA0424	471306	471749	0.630631	COG1846K	multidrug resistance operon repressor MexR	47.8601	1.12653	0.479449	2.34963	0.0187919	0.0908178	+
PA1888	2057930	2059339	0.63617	-	hypothetical protein	12.2282	-1.46534	0.623645	-2.34963	0.0187919	0.0908178	-
PA3417	3823509	3824606	0.714026	COG1071C	pyruvate dehydrogenase E1 component subunit alpha	12.2282	-1.46534	0.623645	-2.34963	0.0187919	0.0908178	-
PA2957	3316800	3317438	0.604069	COG1309K	transcriptional regulator	93.364	1.06206	0.452507	2.34706	0.0189221	0.0913501	+
PA3123	3505865	3506242	0.664021	COG0251J	hypothetical protein	88.7951	-1.11658	0.475939	-2.34606	0.018973	0.0914968	-
PA4572	5120635	5121252	0.674757	COG0545O	peptidyl-prolyl cis-trans isomerase FklB	83.0787	1.05677	0.450519	2.34568	0.0189926	0.0914968	+
PA1424	1549883	1550494	0.704248	COG3148S	hypothetical protein	18.4582	1.37017	0.584468	2.34429	0.0190631	0.0917399	+
PA0830	904768	905601	0.659472	COG3687R	hypothetical protein	41.2967	-1.17005	0.49937	-2.34305	0.0191268	0.0919494	-
PA1610	1752903	1753418	0.616279	COG0764I	3-hydroxydecanoyl-ACP dehydratase	142.631	-1.07728	0.459896	-2.34244	0.0191584	0.0920045	-
PA2599	2941894	2942838	0.658201	COG0715P	hypothetical protein	25.3731	1.2577	0.537432	2.34021	0.0192731	0.092458	+
PA4709	5287972	5289036	0.678873	COG3720P	hemin degrading factor	16.2631	1.371	0.586278	2.33847	0.0193627	0.0927908	+
PA4242	4756979	4757095	0.581197	COG0257J	50S ribosomal protein L36	157.143	0.974661	0.417584	2.33405	0.0195933	0.0937973	+
PA4072	4549485	4550975	0.683434	COG0531E	amino acid permease	12.4888	1.42578	0.611042	2.33336	0.0196294	0.0938717	+
PA4739	5322757	5323101	0.556522	COG2823R	hypothetical protein	27.0928	-1.24365	0.533107	-2.33283	0.019657	0.0939054	-
PA4563	5112663	5112938	0.601449	COG0268J	30S ribosomal protein S20	442.921	0.980008	0.420203	2.33222	0.019689	0.0939597	+
PA3948	4428412	4429041	0.604762	COG2197TK	two-component response regulator RocA1	64.5317	-1.07854	0.462533	-2.33181	0.0197105	0.0939643	-
PA2376	2627452	2628093	0.699377	COG2197TK	transcriptional regulator	25.1823	1.27098	0.545679	2.32917	0.01985	0.0945308	+
PA5230	5885954	5887078	0.648	COG0842V	ABC transporter permease	146.957	-1.08931	0.467784	-2.32866	0.0198769	0.0945601	-
PA0915	997921	998382	0.642857	COG4807S	hypothetical protein	9.2003	1.48772	0.639383	2.3268	0.0199761	0.0949332	+
PA0730	797925	798827	0.633444	COG0596R	transferase	45.4814	-1.22715	0.527969	-2.32428	0.0201104	0.095472	-
PA2501	2818719	2818886	0.571429	-	hypothetical protein	131.32	-1.03809	0.44675	-2.32364	0.0201447	0.0955359	-
PA5114	5757738	5761343	0.710205	COG5373S	hypothetical protein	325.51	0.911983	0.392566	2.32313	0.020172	0.095566	+
PA1086	1172163	1174214	0.654483	COG1256N	flagellar hook-associated protein FlgK	190.638	-0.980861	0.422781	-2.32002	0.0203398	0.0962537	-
PA2845	3200320	3200553	0.649573	COG5457S	hypothetical protein	11.6609	1.4597	0.629273	2.31966	0.0203593	0.0962537	+
PA3209	3598404	3598775	0.696237	COG0727R	hypothetical protein	12.6829	1.41765	0.611354	2.31886	0.0204025	0.0962583	+
PA4256	4763119	4763532	0.594203	COG0197J	50S ribosomal protein L16	654.039	0.911686	0.393142	2.31897	0.0203966	0.0962583	+
PA2113	2323554	2324783	0.686992	-	pyroglutatmate porin OpdO	49.7066	-1.1348	0.489573	-2.31793	0.0204529	0.0962974	-
PA3236	3623686	3624543	0.645688	COG2113E	glycine betaine-binding protein	35.3062	1.16974	0.504645	2.31795	0.0204519	0.0962974	+
PA2485	2803345	2803623	0.616487	-	hypothetical protein	13.7249	1.39865	0.603682	2.31687	0.0205108	0.0964706	+
PA3913	4382912	4383907	0.698795	COG0826O	protease	130.244	-1.00891	0.43588	-2.31466	0.0206316	0.0969387	-
PA3775	4233385	4234167	0.688378	COG0730R	hypothetical protein	8.33696	1.49009	0.645128	2.30976	0.0209015	0.0981061	+
PA4073	4551143	4552630	0.691532	COG1012C	aldehyde dehydrogenase	25.9672	1.23646	0.535503	2.30896	0.0209457	0.0982126	+
PA4999	5616310	5617515	0.630182	COG3307M	O-antigen ligase, WaaL	48.3485	-1.10609	0.479335	-2.30755	0.0210244	0.0984804	-
PA0024	25736	26653	0.667756	COG0408H	coproporphyrinogen III oxidase	355.806	-0.935163	0.405484	-2.30629	0.0210943	0.0987068	-
PA3265	3653138	3653452	0.653968	COG2076P	transporter	17.21	1.33328	0.578239	2.30576	0.0211242	0.0987453	+
PA1930	2110226	2111521	0.638117	COG0840NT	chemotaxis transducer	20.097	-1.34636	0.584027	-2.30531	0.0211493	0.0987614	-
PA1019	1104009	1105364	0.682891	COG2814G	cis,cis-muconate transporter MucK	9.35679	1.47226	0.638759	2.30487	0.0211736	0.0987743	+
PA2886	3237836	3239638	0.698835	-	hypothetical protein	30.2459	1.21294	0.527005	2.30158	0.0213591	0.0995378	+
PA0082	100124	101158	0.701449	COG3515S	hypothetical protein	142.852	0.9539	0.414612	2.30071	0.0214083	0.0995453	+
PA3971	4450447	4450878	0.717593	COG2050Q	hypothetical protein	29.6846	-1.2489	0.542906	-2.30039	0.0214261	0.0995453	-
PA4386	4917175	4917468	0.622449	COG0234O	co-chaperonin GroES	1032.73	-0.871091	0.378664	-2.30043	0.0214239	0.0995453	-
PA4488	5018756	5020405	0.699394	COG5445S	hypothetical protein	93.786	-1.00335	0.436333	-2.29951	0.0214762	0.0995756	-
PA5032	5662742	5663815	0.690875	COG2207K	transcriptional regulator	7.48087	1.49952	0.652021	2.29981	0.0214589	0.0995756	+
PA0736a	804381	804560	0.644444	-	hypothetical protein	46.1035	1.11919	0.4873	2.29671	0.0216355	0.0999758	+
PA1939	2120225	2122222	0.566567	COG3593L	hypothetical protein	174.128	-0.974789	0.424395	-2.29689	0.021625	0.0999758	-
PA2118a	2330591	2330833	0.674897	-	hypothetical protein	21.2296	-1.33735	0.582354	-2.29645	0.0216501	0.0999758	-
PA2377	2628225	2629499	0.675294	COG1840P	hypothetical protein	11.7462	1.4168	0.616914	2.29659	0.0216422	0.0999758	+
PA0559	616371	617549	0.669211	COG2081R	hypothetical protein	40.8067	1.16075	0.505597	2.29579	0.0216877	0.100048	+
PA1443	1572552	1573523	0.647119	COG1868N	flagellar motor switch protein FliM	152.155	0.966667	0.421506	2.29336	0.0218272	0.10059	+
PA2796	3153582	3154505	0.656926	COG0176G	transaldolase B	151.139	-0.945419	0.412751	-2.29053	0.0219905	0.10124	-
PA3437	3845053	3845757	0.683688	COG1028IQR	short-chain dehydrogenase	27.258	-1.26032	0.551054	-2.28711	0.0221896	0.101849	-
PA4015	4494481	4494936	0.638158	COG2030I	hypothetical protein	68.8113	-1.03395	0.452051	-2.28724	0.0221817	0.101849	-
PA5430	6111048	6112262	0.706996	COG2391R	hypothetical protein	82.5322	1.00758	0.440487	2.28742	0.0221711	0.101849	+
PA4921	5520672	5521595	0.704545	COG3240IR	hypothetical protein	81.18	1.01166	0.442665	2.28537	0.0222909	0.102212	+
PA4444	4977869	4978972	0.650362	COG2951M	murein hydrolase B	44.3105	-1.11041	0.486183	-2.28393	0.0223758	0.102498	-
PA1527	1661412	1664900	0.66466	COG1196D	hypothetical protein	276.125	-0.914593	0.400864	-2.28156	0.0225156	0.103021	-
PA2990	3348073	3348795	0.680498	COG0584C	phosphodiesterase	61.1256	-1.07661	0.472022	-2.28084	0.0225577	0.103021	-
PA4975	5585615	5586319	0.670922	COG2249R	NAD(P)H quinone oxidoreductase	14.682	-1.3582	0.595398	-2.28117	0.0225386	0.103021	-
PA3697	4138007	4139302	0.654321	COG3930S	hypothetical protein	73.0339	-1.03107	0.452407	-2.27908	0.0226625	0.103302	-
PA5303	5971850	5972203	0.669492	COG0251J	hypothetical protein	158.783	-0.972723	0.426812	-2.27904	0.0226644	0.103302	-
PA1089	1176380	1176982	0.643449	COG0560E	hypothetical protein	35.7922	-1.15866	0.509172	-2.27558	0.0228711	0.10414	-
PA3629	4063875	4064987	0.650494	COG1062C	alcohol dehydrogenase	163.461	-0.933463	0.410341	-2.27485	0.0229152	0.104237	-
PA5388	6065856	6066794	0.678381	COG2113E	hypothetical protein	8.42004	1.46708	0.64582	2.27166	0.023107	0.105005	+
PA2865	3216989	3218419	0.686233	COG4623M	glycosylase	122.141	0.971616	0.427903	2.27064	0.0231685	0.105179	+
PA5376	6053412	6054590	0.654792	COG4175E	ABC transporter ATP-binding protein	64.6638	-1.04966	0.462357	-2.27024	0.0231928	0.105185	-
PA2081	2290339	2290980	0.700935	COG1878R	kynurenine formamidase, KynB	53.7019	-1.09174	0.48104	-2.26954	0.0232357	0.105275	-
PA3386	3791827	3792192	0.685792	-	hypothetical protein	36.1421	1.13962	0.50227	2.26894	0.023272	0.105335	+
PA4323	4852314	4853645	0.707207	COG1721R	hypothetical protein	56.6044	-1.05494	0.465909	-2.26426	0.023558	0.106524	-
PA5345	6012976	6015051	0.685453	COG1200LK	ATP-dependent DNA helicase RecG	129.211	-0.94962	0.419905	-2.26151	0.0237278	0.107186	-
PA1940	2122579	2123718	0.657018	COG0753P	hypothetical protein	20.3926	-1.26624	0.560753	-2.25811	0.0239386	0.108031	-
PA1116	1210558	1211397	0.639286	COG2996S	hypothetical protein	40.9353	1.11673	0.495018	2.25593	0.0240751	0.108326	+
PA1430	1558171	1558890	0.593056	COG2771K	transcriptional regulator LasR	24.7084	1.21834	0.539884	2.25667	0.0240286	0.108326	+
PA4119	4607578	4608384	0.708798	COG3231J	aminoglycoside 3-N-acetyltransferase	25.403	1.21323	0.537741	2.25615	0.0240611	0.108326	+
PA2853	3206915	3207166	0.583333	-	outer membrane lipoprotein OprI	9005.7	-0.923757	0.40957	-2.25543	0.0241063	0.10836	-
PA5232	5889829	5890902	0.673184	COG1566V	hypothetical protein	399.806	-0.963876	0.427529	-2.25453	0.0241628	0.108507	-
PA2968	3326145	3327083	0.690096	COG0331I	malonyl CoA-ACP transacylase	163.883	0.985685	0.437613	2.25241	0.0242964	0.108999	+
PA4599	5154237	5155400	0.713918	COG0845M	resistance-nodulation-cell division (RND) multidrug efflux membrane fusion protein MexC	10.9701	1.43532	0.637558	2.25128	0.0243678	0.109213	+
PA1539	1677559	1678407	0.6702	COG1309K	hypothetical protein	43.8029	1.13129	0.502634	2.25072	0.0244032	0.109264	+
PA3214	3603327	3603971	0.725581	COG3218R	hypothetical protein	53.7078	-1.08882	0.48407	-2.2493	0.0244932	0.109345	-
PA3753	4204734	4205258	0.657143	COG0663R	hypothetical protein	48.3165	-1.07489	0.477788	-2.24972	0.0244666	0.109345	-
PA4440	4973400	4974029	0.679365	COG2945R	hypothetical protein	79.5045	-1.02957	0.457725	-2.24932	0.0244922	0.109345	-
PA0901	984549	985547	0.676677	COG2988E	succinylglutamate desuccinylase	161.311	-0.925402	0.411602	-2.24829	0.0245575	0.109526	-
PA2827	3180554	3180952	0.646617	COG0229O	methionine sulfoxide reductase B	68.401	-1.12647	0.501559	-2.24594	0.0247079	0.110089	-
PA5242	5902386	5904596	0.638625	COG0855P	polyphosphate kinase	724.656	-0.87728	0.390917	-2.24416	0.0248222	0.11049	-
PA0829	903692	904633	0.669851	COG0596R	hydrolase	9.18272	1.4342	0.639248	2.24357	0.0248602	0.1105	+
PA1647	1793019	1794740	0.68525	COG0659P	sulfate transporter	51.3435	-1.08902	0.485438	-2.24337	0.0248727	0.1105	-
PA2620	2962303	2964579	0.651296	COG0542O	ATP-binding protease component ClpA	734.58	-0.927878	0.413695	-2.2429	0.0249032	0.110528	-
PA1772	1917599	1918087	0.625767	COG0684H	ribonuclease activity regulator protein RraA	152.034	-0.976982	0.435689	-2.24238	0.0249368	0.110569	-
PA2733	3093658	3094185	0.587121	COG3943R	hypothetical protein	50.583	-1.11242	0.496432	-2.24083	0.0250371	0.110906	-
PA1292	1402981	1403835	0.692398	COG2897P	3-mercaptopyruvate sulfurtransferase	76.5315	-1.00234	0.447461	-2.24006	0.0250873	0.111021	-
PA0126	144248	144868	0.68277	-	hypothetical protein	80.5543	0.991153	0.442914	2.2378	0.0252341	0.111501	+
PA5018	5643803	5644450	0.677469	COG0225O	peptide methionine sulfoxide reductase	116.871	-0.978951	0.437493	-2.23764	0.0252447	0.111501	-
PA3349	3760897	3761829	0.630225	COG0835NT	chemotaxis protein	1208.2	-0.860176	0.384782	-2.23549	0.025385	0.112013	-
PA0905	991013	991198	0.553763	COG1551T	carbon storage regulator	173.756	-0.975376	0.436464	-2.23472	0.0254355	0.112019	-
PA4406	4938276	4939187	0.599781	COG0774M	UDP-3-O-[3-hydroxymyristoyl] N-acetylglucosamine deacetylase	949.695	-0.851603	0.38107	-2.23477	0.0254324	0.112019	-
PA1796.1	1947320	1947396	0.636364	-	-	114.811	0.972205	0.435329	2.23327	0.0255313	0.112333	+
PA0099	120164	121324	0.609819	-	hypothetical protein	35.5763	-1.12883	0.50567	-2.23234	0.0255926	0.112451	-
PA5546	6239448	6240632	0.653165	COG2230M	hypothetical protein	194.603	-0.996912	0.446622	-2.23211	0.0256074	0.112451	-
PA1111	1202917	1203540	0.68109	-	hypothetical protein	18.5325	1.29895	0.582368	2.23046	0.0257172	0.112825	+
PA3228	3614930	3616762	0.663393	COG1132V	ABC transporter ATP-binding protein/permease	100.673	-0.973289	0.436606	-2.22922	0.0257995	0.112969	-
PA3240	3627509	3628366	0.672494	COG1741R	hypothetical protein	33.0272	-1.14359	0.512984	-2.22928	0.025795	0.112969	-
PA1592	1734827	1735063	0.670886	-	hypothetical protein	743.087	-0.903939	0.40574	-2.22788	0.0258887	0.113251	-
PA4131	4619314	4621035	0.664925	COG0348C	iron-sulfur protein	26.5773	-1.26239	0.566902	-2.22683	0.0259588	0.113449	-
PA2729	3086142	3087491	0.711852	-	hypothetical protein	27.3609	-1.1791	0.530616	-2.22213	0.0262746	0.114719	-
PA3207	3597319	3597798	0.733333	-	hypothetical protein	10.034	-1.40135	0.630856	-2.22134	0.0263278	0.114842	-
PA0136	154417	155988	0.71883	COG3845R	ABC transporter ATP-binding protein	21.4502	1.23029	0.554286	2.21959	0.0264467	0.115099	+
PA1505	1634728	1635723	0.672691	COG2896H	molybdenum cofactor biosynthesis protein A	140.237	-0.93144	0.419645	-2.21959	0.0264467	0.115099	-
PA2945	3304437	3305564	0.676418	COG0523R	hypothetical protein	51.7454	1.04696	0.471739	2.21936	0.0264624	0.115099	+
PA0242	273775	275679	0.690814	COG3185ER	hypothetical protein	14.3645	1.3244	0.597149	2.21788	0.0265633	0.115199	+
PA1119	1212717	1213223	0.656805	COG2885M	hypothetical protein	28.4191	-1.20166	0.54195	-2.21729	0.0266031	0.115199	-
PA4553	5100084	5100671	0.644558	COG4726NU	type 4 fimbrial biogenesis protein PilX	20.0047	-1.24655	0.562227	-2.21717	0.0266116	0.115199	-
PA4876	5472824	5473168	0.637681	COG2913J	OsmE family transcriptional regulator	44.4694	-1.10043	0.496142	-2.21797	0.0265565	0.115199	-
PA5437	6119961	6120896	0.66453	COG0583K	transcriptional regulator	96.0871	1.01026	0.45546	2.21811	0.0265471	0.115199	+
PA3824	4280520	4281563	0.678161	COG0809J	S-adenosylmethionine--tRNA ribosyltransferase-isomerase	90.8677	1.02586	0.462835	2.21648	0.0266587	0.115294	+
PA1737	1880199	1882343	0.660606	COG1250I	3-hydroxyacyl-CoA dehydrogenase	36.4764	-1.11649	0.503968	-2.21541	0.0267322	0.115502	-
PA2403	2687497	2688708	0.643564	COG3182S	hypothetical protein	40.2007	-1.14607	0.517794	-2.21336	0.0268727	0.11589	-
PA3724	4168987	4170483	0.643287	COG3227E	elastase LasB	10.3309	1.38925	0.627651	2.21341	0.0268692	0.11589	+
PA1648	1794883	1795887	0.649751	COG2130R	oxidoreductase	16.4174	-1.30553	0.590251	-2.21183	0.0269785	0.115954	-
PA4529	5073564	5074175	0.681373	COG0237H	dephospho-CoA kinase	59.5296	-1.03497	0.467783	-2.2125	0.0269324	0.115954	-
PA4866	5463918	5464436	0.697495	COG1247M	hypothetical protein	10.8872	-1.37926	0.623545	-2.21197	0.0269688	0.115954	-
PA5238	5896806	5898794	0.646053	COG1835I	O-antigen acetylase	22.8407	1.2316	0.556864	2.21168	0.026989	0.115954	+
PA1005	1089010	1090443	0.662483	COG4783R	hypothetical protein	118.18	-0.993262	0.44938	-2.2103	0.0270846	0.116255	-
PA2566	2900372	2901559	0.645623	COG0446R	hypothetical protein	11.3635	1.36969	0.61983	2.20979	0.0271199	0.116297	+
PA1626	1769047	1770321	0.713725	COG2807P	major facilitator superfamily (MFS) transporter	18.1034	1.27223	0.576304	2.20757	0.0272742	0.116739	+
PA5240	5900369	5900695	0.605505	COG3118O	thioredoxin	554.288	-0.854967	0.387229	-2.20791	0.0272506	0.116739	-
PA0908	993409	993783	0.685333	-	hypothetical protein	18.7406	1.25599	0.569274	2.20631	0.0273626	0.11679	+
PA1586	1727118	1728347	0.662602	COG0508C	dihydrolipoamide succinyltransferase	524.76	-0.89008	0.403371	-2.2066	0.0273417	0.11679	-
PA1742	1886278	1887000	0.648686	COG0518F	amidotransferase	216.175	-0.938764	0.42536	-2.20699	0.027315	0.11679	-
PA3322	3724456	3725154	0.678112	COG0789K	hypothetical protein	48.3724	1.09924	0.498354	2.20574	0.0274023	0.11685	+
PA2056	2249693	2250595	0.696567	COG0583K	transcriptional regulator	34.1705	1.12137	0.508709	2.20435	0.0275001	0.116939	+
PA2875	3228337	3229254	0.69281	COG0714R	hypothetical protein	53.5822	1.06837	0.484557	2.20484	0.0274653	0.116939	+
PA3575	4007507	4008037	0.693032	COG3038C	hypothetical protein	51.1348	1.05553	0.478782	2.20461	0.0274817	0.116939	+
PA3014	3374460	3376607	0.628957	COG1250I	multifunctional fatty acid oxidation complex subunit alpha	552.752	-0.855003	0.387945	-2.20393	0.0275292	0.116954	-
PA2560	2894452	2894739	0.631944	-	hypothetical protein	47.7067	1.05794	0.480146	2.20337	0.0275685	0.117012	+
PA4461	4991919	4992644	0.629477	COG1137R	ABC transporter ATP-binding protein	122.296	-0.930642	0.422467	-2.20287	0.0276038	0.117053	-
PA3081	3456543	3457910	0.672515	-	hypothetical protein	49.4429	-1.06105	0.481891	-2.20184	0.0276766	0.117253	-
PA0274	309255	310025	0.702983	-	hypothetical protein	12.4031	1.35127	0.613966	2.20089	0.0277435	0.117319	+
PA3623	4059018	4059911	0.639821	COG0739M	hypothetical protein	282.468	-0.887146	0.403026	-2.20121	0.0277211	0.117319	-
PA2568	2904040	2904447	0.637255	-	hypothetical protein	51.7803	1.03928	0.472371	2.20013	0.0277974	0.117438	+
PA0545	602346	603650	0.68659	COG4097P	hypothetical protein	213.189	0.995265	0.452516	2.1994	0.0278494	0.117441	+
PA4283	4799299	4801464	0.716066	COG0507L	exodeoxyribonuclease V subunit alpha	78.497	-1.02356	0.465331	-2.19964	0.0278323	0.117441	-
PA0393	434830	435651	0.712895	COG0345E	pyrroline-5-carboxylate reductase	76.0013	-0.981265	0.446257	-2.19888	0.0278866	0.117489	-
PA5448	6137114	6138241	0.683511	COG0438M	glycosyltransferase WbpY	31.972	-1.13133	0.514877	-2.19729	0.0279999	0.117858	-
PA5020	5645593	5647395	0.666667	COG1960I	acyl-CoA dehydrogenase	35.3482	-1.11859	0.509229	-2.19663	0.0280469	0.117947	-
PA2655	3005606	3005914	0.734628	-	hypothetical protein	10.5577	1.37421	0.626188	2.19457	0.0281946	0.118459	+
PA4383	4914127	4914510	0.658854	COG0239D	camphor resistance protein CrcB	42.7138	1.0768	0.490869	2.19366	0.0282598	0.118624	+
PA4413	4946131	4947330	0.655833	COG0772D	cell division protein FtsW	161.765	-0.910431	0.41513	-2.19312	0.0282984	0.118677	-
PA2497	2815341	2816219	0.716724	COG0583K	transcriptional regulator	26.7255	1.17548	0.536291	2.19187	0.0283887	0.118946	+
PA4027	4508408	4509301	0.704698	COG0834ET	hypothetical protein	28.4127	-1.17213	0.535098	-2.1905	0.0284881	0.119144	-
PA4606	5163788	5165854	0.662313	COG1966T	hypothetical protein	576.57	-0.856788	0.391089	-2.19077	0.0284682	0.119144	-
PA5264	5926134	5927105	0.537037	-	hypothetical protein	71.8331	0.98361	0.449262	2.18939	0.0285686	0.119371	+
PA3105	3484354	3486330	0.653515	COG1450NU	general secretion pathway protein D	96.8031	-0.970862	0.443637	-2.18842	0.0286392	0.119539	-
PA5091	5732116	5732916	0.68789	COG3741E	N-formylglutamate amidohydrolase	17.4052	-1.27034	0.580563	-2.18812	0.0286612	0.119539	-
PA0306a	347832	348335	0.623016	-	transcriptional regulator	100.205	-0.948497	0.434082	-2.18506	0.0288842	0.119855	-
PA1376	1493090	1494823	0.653403	COG4579T	bifunctional isocitrate dehydrogenase kinase/phosphatase protein	54.4893	-1.02353	0.468145	-2.18635	0.0287901	0.119855	-
PA1796.3	1947578	1947662	0.588235	-	-	7.87363	1.41548	0.647434	2.18629	0.0287945	0.119855	+
PA2647	2992853	2994700	0.662879	COG1009CP	NADH dehydrogenase subunit L	246.397	-0.903572	0.413548	-2.18493	0.0288943	0.119855	-
PA4389	4919042	4919800	0.652174	COG1028IQR	3-ketoacyl-ACP reductase	228.127	-0.877437	0.401478	-2.18552	0.0288511	0.119855	-
PA4667	5234997	5236769	0.672871	COG5010U	hypothetical protein	204.978	-0.91986	0.420845	-2.18575	0.0288341	0.119855	-
PA3153	3536576	3537811	0.485437	COG2244R	O-antigen translocase	57.9845	-1.02727	0.470445	-2.18362	0.0289904	0.120144	-
PA1403	1525667	1526299	0.695103	COG1309K	transcriptional regulator	18.5195	1.24549	0.570812	2.18197	0.0291117	0.12032	+
PA1712	1856562	1856975	0.664251	-	exoenzyme S synthesis protein B	23.6816	1.21519	0.556814	2.18239	0.0290806	0.12032	+
PA2446	2746690	2747073	0.684896	COG0509E	glycine cleavage system protein H	59.7456	-1.037	0.475198	-2.18225	0.0290909	0.12032	-
PA5542	6234500	6235744	0.66747	COG1680V	hypothetical protein	30.1664	-1.13967	0.522452	-2.18139	0.0291544	0.120387	-
PA2331	2572805	2573365	0.693405	COG2128S	hypothetical protein	16.206	-1.28864	0.590899	-2.18082	0.029197	0.120454	-
PA4415	4948690	4949772	0.631579	COG0472M	phospho-N-acetylmuramoyl-pentapeptide-transferase	244.009	-0.875986	0.40182	-2.18004	0.0292542	0.120508	-
PA5041	5677912	5678436	0.641905	COG3168NU	type 4 fimbrial biogenesis protein PilP	130.156	-0.990327	0.454294	-2.17993	0.0292629	0.120508	-
PA2318	2556293	2556658	0.666667	COG3450R	hypothetical protein	14.2343	-1.32403	0.607568	-2.17923	0.0293144	0.120612	-
PA3268	3655986	3658151	0.657895	COG4772P	TonB-dependent receptor	33.5353	1.17275	0.538398	2.17821	0.0293902	0.12074	+
PA3749	4201252	4202565	0.693303	COG2211G	major facilitator superfamily (MFS) transporter	13.1179	1.33767	0.614144	2.1781	0.0293986	0.12074	+
PA0438	490648	491898	0.688249	COG1457F	cytosine permease	19.9967	1.23675	0.568928	2.17382	0.0297189	0.121837	+
PA0574.1	630434	630510	0.584416	-	-	9.31107	1.38492	0.637087	2.17384	0.0297174	0.121837	+
PA0898	981422	982888	0.694615	COG1012C	succinylglutamic semialdehyde dehydrogenase	198.622	-0.881594	0.406398	-2.16928	0.0300611	0.122943	-
PA3173	3563546	3564286	0.663968	COG1028IQR	short-chain dehydrogenase	34.2875	-1.10385	0.508752	-2.16973	0.0300275	0.122943	-
PA4810	5396992	5397618	0.642743	COG2864C	nitrate-inducible formate dehydrogenase subunit gamma	74.4376	-0.974262	0.44914	-2.16917	0.0300695	0.122943	-
PA5215	5871667	5872749	0.684211	COG0404E	glycine cleavage system aminomethyltransferase T	169.72	0.885249	0.408194	2.1687	0.0301056	0.122981	+
PA0146	165976	167073	0.667577	COG1744R	hypothetical protein	9.52516	1.37586	0.634854	2.16721	0.0302186	0.123112	+
PA1928	2108942	2109511	0.684211	COG1670J	ribosomal protein alanine acetyltransferase	20.0471	1.235	0.569836	2.1673	0.0302122	0.123112	+
PA2931	3286624	3287214	0.71066	COG1309K	CifR protein	102.505	0.999662	0.46119	2.16757	0.0301913	0.123112	+
PA1361	1472547	1473980	0.696653	COG0534V	transporter	73.6958	0.970438	0.448118	2.16559	0.0303427	0.123507	+
PA3811	4269619	4270140	0.659004	COG1076O	co-chaperone HscB	210.348	-0.87259	0.403159	-2.16438	0.0304349	0.123662	-
PA4284	4801461	4805198	0.696897	COG1074L	exodeoxyribonuclease V subunit beta	189.293	-0.941072	0.434789	-2.16443	0.0304311	0.123662	-
PA5446	6135709	6135912	0.666667	COG5457S	hypothetical protein	409.579	-0.953966	0.440938	-2.16349	0.0305032	0.123829	-
PA0485	546334	547230	0.663322	COG2962R	hypothetical protein	69.0614	-1.09176	0.50487	-2.16246	0.0305824	0.123865	-
PA0716	786928	788253	0.396682	COG1123R	hypothetical protein	132.039	-0.903563	0.417935	-2.16197	0.0306205	0.123865	-
PA1041	1126969	1127601	0.658768	COG2885M	hypothetical protein	82.5823	-1.02681	0.474786	-2.16267	0.0305665	0.123865	-
PA4275	4783228	4783761	0.578652	COG0250K	transcription antitermination protein NusG	495.306	0.88523	0.409416	2.16218	0.0306043	0.123865	+
PA5270	5935064	5935945	0.660998	COG0834ET	hypothetical protein	61.8644	-0.997686	0.461632	-2.16121	0.0306789	0.123992	-
PA1985	2171865	2171936	0.583333	-	coenzyme PQQ synthesis protein PqqA	11.5323	-1.34132	0.620917	-2.16023	0.0307552	0.12419	-
PA5423	6104189	6104737	0.668488	COG3495S	hypothetical protein	56.8318	1.00546	0.465839	2.15838	0.0308987	0.124659	+
PA3450	3855493	3856131	0.636933	COG0450O	antioxidant protein	48.0183	-1.06109	0.492184	-2.15589	0.0310923	0.125312	-
PA4132	4621133	4622548	0.680791	COG1167KE	hypothetical protein	43.7808	-1.04643	0.48545	-2.15559	0.0311154	0.125312	-
PA4842	5434656	5435726	0.662932	COG5345S	hypothetical protein	299.156	-0.849984	0.394431	-2.15496	0.0311646	0.1254	-
PA2740	3102529	3103545	0.632252	COG0016J	phenylalanyl-tRNA synthetase subunit alpha	174.823	0.876789	0.407268	2.15285	0.0313302	0.125736	+
PA4276	4783771	4784139	0.533875	COG0690U	preprotein translocase subunit SecE	261.356	0.916177	0.42556	2.15288	0.0313284	0.125736	+
PA5564	6256661	6257305	0.649612	COG0357M	16S rRNA methyltransferase GidB	34.7066	1.08914	0.505907	2.15285	0.0313308	0.125736	+
PA1109	1201310	1202089	0.705128	COG2207K	transcriptional regulator	32.9373	1.10246	0.512219	2.15233	0.0313714	0.125789	+
PA4385	4915481	4917124	0.631995	COG0459O	molecular chaperone GroEL	7501.68	-0.806809	0.375008	-2.15144	0.0314412	0.125958	-
PA1273	1384361	1385668	0.722477	COG1797H	cobyrinic acid a,c-diamide synthase	37.9505	1.07711	0.500803	2.15077	0.0314947	0.126062	+
PA1372	1486960	1489095	0.435861	COG3972R	hypothetical protein	234.059	-0.86228	0.400995	-2.15035	0.0315276	0.126083	-
PA4766	5352775	5353080	0.686275	COG2914S	hypothetical protein	25.1689	1.15401	0.537564	2.14674	0.0318143	0.127118	+
PA5023	5652945	5654405	0.675565	COG0397S	hypothetical protein	58.3683	-1.0316	0.48066	-2.14621	0.0318561	0.127174	-
PA4276.1	4784184	4784259	0.618421	-	-	7.74264	1.38915	0.647885	2.14413	0.0320228	0.127728	+
PA2761	3121462	3121878	0.616307	-	hypothetical protein	13.7953	-1.35275	0.631256	-2.14295	0.0321174	0.127993	-
PA1023	1108949	1109866	0.662309	COG1028IQR	short-chain dehydrogenase	19.833	-1.20933	0.565492	-2.13854	0.0324728	0.128847	-
PA3680	4122420	4123205	0.715013	-	hypothetical protein	46.8778	1.02949	0.481154	2.13963	0.0323849	0.128847	+
PA4489	5020402	5024952	0.687102	COG2373R	hypothetical protein	445.701	-0.850175	0.397539	-2.1386	0.0324684	0.128847	-
PA5321	5990676	5991131	0.695175	COG0756F	deoxyuridine 5'-triphosphate nucleotidohydrolase	37.5995	-1.09315	0.510939	-2.1395	0.0323951	0.128847	-
PA5368	6035756	6037789	0.660767	COG4590R	phosphate ABC transporter membrane protein	42.6678	1.08191	0.505775	2.13912	0.0324259	0.128847	+
PA4544	5090853	5091815	0.669782	COG0564J	pseudouridine synthase	171.052	0.899433	0.421075	2.13604	0.0326763	0.129542	+
PA3982	4462400	4462882	0.658385	COG0319R	metalloprotease	38.0358	-1.08366	0.507738	-2.13429	0.0328194	0.129884	-
PA4914	5513732	5514670	0.681576	COG0583K	transcriptional regulator	16.9403	-1.23851	0.58025	-2.13444	0.0328067	0.129884	-
PA5068	5706552	5706800	0.626506	COG1826U	twin-arginine translocation protein TatA	51.7054	-1.00902	0.473244	-2.13213	0.0329958	0.130469	-
PA5060	5700758	5701687	0.682796	COG3937S	polyhydroxyalkanoate synthesis protein PhaF	595.556	-0.838995	0.393743	-2.13082	0.0331041	0.130784	-
PA0299	336951	338321	0.646244	COG0161H	aminotransferase	356.544	-0.831203	0.390266	-2.12984	0.0331851	0.130991	-
PA4245	4758891	4759067	0.559322	COG1841J	50S ribosomal protein L30	34.9767	1.0748	0.505359	2.12682	0.0334353	0.131865	+
PA2814	3167282	3167953	0.665179	COG1305E	hypothetical protein	51.0966	1.14164	0.536927	2.12624	0.0334832	0.131939	+
PA3529	3948991	3949593	0.630182	COG0450O	peroxidase	1152.08	-0.88335	0.415554	-2.12572	0.0335269	0.131998	-
PA1080	1165882	1167270	0.645788	COG1749N	flagellar hook protein FlgE	332.1	-0.866114	0.407748	-2.12414	0.0336585	0.132288	-
PA1774	1919322	1919576	0.631373	-	CrfX protein	27.7888	1.1842	0.557466	2.12426	0.0336482	0.132288	+
PA4228	4742424	4744067	0.703771	COG1021Q	pyochelin biosynthesis protein PchD	91.7846	-0.981527	0.462531	-2.12208	0.0338312	0.132852	-
PA3555	3984006	3984893	0.734234	COG0726G	protein ArnD	19.8724	-1.22025	0.575929	-2.11875	0.0341116	0.133838	-
PA3247	3633592	3634881	0.677519	COG1362E	aminopeptidase	140.522	-0.893462	0.421846	-2.11798	0.0341765	0.133978	-
PA3856	4315556	4316038	0.720497	COG3631R	hypothetical protein	17.6674	-1.21616	0.574935	-2.11529	0.034405	0.134758	-
PA3203	3594208	3594570	0.69146	COG1938R	hypothetical protein	27.7436	-1.11821	0.528727	-2.11491	0.0344373	0.134769	-
PA3686	4126948	4127595	0.654321	COG0563F	adenylate kinase	296.947	-0.918017	0.434268	-2.11394	0.0345203	0.134978	-
PA2580	2916158	2916748	0.631134	COG2249R	hypothetical protein	16.6695	1.2954	0.613067	2.11299	0.0346017	0.135181	+
PA0788	860175	863300	0.680742	COG0744M	hypothetical protein	33.8548	-1.18486	0.560844	-2.11264	0.0346316	0.135182	-
PA1929	2109558	2109854	0.703704	-	hypothetical protein	9.61307	1.3518	0.640257	2.11133	0.0347436	0.135503	+
PA1853	2012815	2013678	0.680556	COG0583K	transcriptional regulator	48.9837	1.00235	0.475776	2.10677	0.0351378	0.136734	+
PA2016	2206402	2206806	0.592593	COG0789K	regulator of liu genes	95.5323	-0.911383	0.432624	-2.10664	0.035149	0.136734	-
PA2196	2415661	2416245	0.647863	COG1309K	transcriptional regulator	24.2519	1.15159	0.546621	2.10674	0.0351403	0.136734	+
PA4045	4528782	4529579	0.709273	COG0614P	hypothetical protein	45.1971	1.01846	0.483959	2.10444	0.0353399	0.137359	+
PA2732	3090221	3093661	0.591398	COG0610V	hypothetical protein	348.992	-0.854385	0.406102	-2.10387	0.0353898	0.137436	-
PA1454	1583956	1584798	0.646501	COG0455D	flagellar synthesis regulator FleN	290.098	0.830761	0.395121	2.10255	0.0355052	0.137631	+
PA1793	1942447	1942944	0.596386	COG0652O	peptidyl-prolyl cis-trans isomerase B	229.489	-0.846156	0.402377	-2.10289	0.0354751	0.137631	-
PA2079	2287523	2288929	0.668088	COG1113E	amino acid permease	9.79706	-1.33388	0.634535	-2.10213	0.0355418	0.137631	-
PA4633	5200487	5202625	0.672277	COG0840NT	chemotaxis transducer	508.58	-0.862632	0.410402	-2.10192	0.0355605	0.137631	-
PA5492	6182873	6183520	0.655864	COG0218R	ribosome biogenesis GTP-binding protein YsxC	89.6758	-0.939735	0.447328	-2.10077	0.0356607	0.137902	-
PA2645	2992002	2992502	0.636727	COG0839C	NADH dehydrogenase subunit J	64.4027	-0.959934	0.457171	-2.09972	0.0357531	0.138142	-
PA0193	221585	222487	0.696567	COG2175Q	hypothetical protein	7.83911	-1.37058	0.653358	-2.09774	0.0359279	0.138655	-
PA1805	1959263	1961128	0.632369	COG0760O	peptidyl-prolyl cis-trans isomerase D	496.078	0.808927	0.385657	2.09753	0.0359466	0.138655	+
PA3489	3907268	3907852	0.647863	COG4657C	Na(+)-translocating NADH-quinone reductase subunit E	36.6676	1.05897	0.505188	2.09618	0.036066	0.138999	+
PA0410	450509	451045	0.664804	COG0835NT	twitching motility protein PilI	97.3354	-0.926963	0.442665	-2.09405	0.0362556	0.13946	-
PA0784	856942	857871	0.675269	COG0583K	transcriptional regulator	89.0045	-0.914693	0.436828	-2.09395	0.0362649	0.13946	-
PA3841	4303141	4304502	0.641703	COG5585T	exoenzyme S	89.1449	-1.00899	0.481895	-2.09381	0.0362773	0.13946	-
PA1060	1147928	1148833	0.683223	COG5006R	hypothetical protein	37.7004	-1.08474	0.518495	-2.09209	0.0364301	0.139929	-
PA3779	4237693	4238733	0.68684	COG1638G	hypothetical protein	23.6005	1.13632	0.543315	2.09146	0.0364864	0.140028	+
PA0505	564344	564574	0.683983	-	hypothetical protein	85.5016	-0.933502	0.447356	-2.08671	0.0369144	0.141552	-
PA0100	121346	122266	0.626493	-	hypothetical protein	83.5215	-0.917565	0.439951	-2.08561	0.0370143	0.141816	-
PA4481	5012394	5013431	0.662813	COG1077D	rod shape-determining protein MreB	420.318	0.900148	0.431713	2.08506	0.0370639	0.141887	+
PA1285	1396731	1397180	0.686667	COG1846K	transcriptional regulator	46.522	1.02299	0.491581	2.08101	0.0374326	0.143178	+
PA4655	5222540	5223562	0.683284	COG0276H	ferrochelatase	95.2591	0.903987	0.43479	2.07913	0.0376051	0.143718	+
PA4817	5407376	5407870	0.674747	COG0727R	hypothetical protein	8.9915	1.32191	0.637092	2.07491	0.0379948	0.145085	+
PA4887	5482452	5483768	0.675019	COG2814G	major facilitator superfamily (MFS) transporter	42.2828	1.01336	0.488564	2.07416	0.0380643	0.145229	+
PA1014	1097296	1098288	0.609265	COG1215M	glycosyl transferase family protein	174.155	0.851106	0.410566	2.07301	0.0381715	0.145517	+
PA2109	2320586	2321062	0.69392	COG3652S	hypothetical protein	12.262	-1.2755	0.615959	-2.07075	0.0383821	0.146198	-
PA1205	1304476	1305423	0.696203	COG1741R	hypothetical protein	55.0619	-0.966179	0.467162	-2.06819	0.0386224	0.146925	-
PA4637	5206209	5206487	0.72043	-	hypothetical protein	62.036	0.947837	0.458329	2.06803	0.0386373	0.146925	+
PA2266	2495724	2497043	0.710606	COG2010C	cytochrome C	33.949	-1.05269	0.509421	-2.06645	0.0387862	0.147368	-
PA3650	4088904	4090094	0.68262	COG0743I	1-deoxy-D-xylulose 5-phosphate reductoisomerase	123.427	0.870345	0.421566	2.06455	0.0389656	0.147927	+
PA2893	3247369	3249195	0.668856	COG0318IQ	long-chain-acyl-CoA synthetase	9.4722	-1.3083	0.63433	-2.06248	0.0391618	0.148302	-
PA3970	4448893	4450392	0.689333	COG0775F	AMP nucleosidase	110.953	-0.893874	0.433361	-2.06265	0.0391454	0.148302	-
PA4807	5392523	5394448	0.725857	COG3276J	selenocysteine-specific elongation factor	86.7148	-0.930245	0.450991	-2.06267	0.0391443	0.148302	-
PA5111	5753614	5754144	0.627119	COG0346E	lactoylglutathione lyase	51.574	-0.972743	0.471881	-2.06141	0.0392636	0.148564	-
PA4487	5017960	5018751	0.674242	COG4676S	hypothetical protein	98.4109	-0.96627	0.469172	-2.05952	0.0394443	0.149124	-
PA5486	6177325	6177918	0.690236	COG2095U	hypothetical protein	43.7304	1.00189	0.486635	2.05881	0.0395126	0.149259	+
PA0481	541679	542122	0.641892	-	hypothetical protein	13.783	1.23387	0.599876	2.05688	0.0396974	0.149802	+
PA2335	2577150	2579519	0.682278	COG1629P	TonB-dependent receptor	7.24656	1.33788	0.650573	2.05647	0.0397373	0.149802	+
PA4777	5364760	5366193	0.684798	COG0642T	two-component regulator system signal sensor kinase PmrB	16.694	-1.19458	0.580941	-2.05629	0.0397548	0.149802	-
PA0165	189120	189956	0.623656	COG3248M	hypothetical protein	62.0374	0.961964	0.467985	2.05554	0.0398265	0.149842	+
PA4701	5280505	5282067	0.650672	COG2187S	hypothetical protein	115.782	-0.923358	0.449214	-2.0555	0.0398309	0.149842	-
PA0590	649307	650158	0.673709	COG0639T	diadenosine tetraphosphatase	66.6999	-0.934083	0.454587	-2.0548	0.0398987	0.149973	-
PA1464	1594087	1594566	0.625	COG0835NT	purine-binding chemotaxis protein	192.401	-0.865214	0.421752	-2.05148	0.0402205	0.151059	-
PA0983	1065138	1065425	0.569444	COG2963L	hypothetical protein	39.308	1.01756	0.496322	2.05021	0.0403444	0.151399	+
PA0957	1043512	1043919	0.634804	COG2050Q	hypothetical protein	14.4322	1.23511	0.602969	2.04839	0.040522	0.151941	+
PA0216	243841	244605	0.677124	COG2855S	malonate transporter MadM	15.3347	1.23477	0.603181	2.0471	0.0406482	0.152164	+
PA2889	3242324	3243484	0.64944	COG1960I	citronellyl-CoA dehydrogenase	24.0434	-1.11231	0.543297	-2.04734	0.040625	0.152164	-
PA3148	3531751	3532815	0.505164	COG0381M	UDP-N-acetylglucosamine 2-epimerase	264.856	-0.817429	0.399389	-2.0467	0.0406876	0.152187	-
PA5294	5959474	5960940	0.70893	COG0534V	multidrug efflux protein NorA	12.5794	1.24432	0.608289	2.04561	0.0407948	0.152463	+
PA3968	4446425	4446994	0.705263	COG1187J	pseudouridine synthase	37.0803	1.03759	0.508065	2.04223	0.0411285	0.153585	+
PA4359	4887279	4887506	0.692982	COG1918P	ferrous iron transporter A	21.5962	-1.18105	0.578529	-2.04148	0.0412036	0.153739	-
PA0186	212340	213401	0.683616	COG0715P	ABC transporter	8.84775	1.3066	0.640351	2.04045	0.0413056	0.153994	+
PA1135	1226427	1227302	0.65411	COG0693R	chaperone protein HchA	24.3212	-1.12789	0.552992	-2.03961	0.0413897	0.154018	-
PA2559a	2894147	2894377	0.645022	-	hypothetical protein	20.9561	1.13938	0.558694	2.03937	0.0414131	0.154018	+
PA4269	4772279	4776478	0.627143	COG0086K	DNA-directed RNA polymerase subunit beta'	5016.62	0.786137	0.385363	2.03999	0.0413511	0.154018	+
PA0441	494816	496255	0.685417	COG0044F	phenylhydantoinase	10.8452	1.30332	0.639313	2.03862	0.0414879	0.15417	+
PA0473	534196	534945	0.674667	COG0625O	glutathione S-transferase	62.6989	-0.937191	0.459844	-2.03806	0.0415436	0.154252	-
PA0921	1006860	1007219	0.666667	-	hypothetical protein	28.2768	-1.07291	0.526671	-2.03715	0.0416354	0.154467	-
PA4673.16	10780	11853	0.420857	-	putative protein kinase	81.1608	-0.903301	0.443535	-2.0366	0.0416905	0.154546	-
PA0191	217905	218822	0.672113	COG0583K	transcriptional regulator	16.9251	1.17957	0.579613	2.03509	0.0418414	0.154979	+
PA4798	5383947	5384675	0.694102	COG2320S	hypothetical protein	18.0368	-1.17893	0.579463	-2.03453	0.0418983	0.155064	-
PA2646	2992548	2992856	0.644013	COG0713C	NADH dehydrogenase subunit K	19.8919	-1.14268	0.56187	-2.03371	0.0419806	0.155243	-
PA5561	6254428	6254808	0.577428	COG3312C	F0F1 ATP synthase subunit I	115.905	0.860335	0.423199	2.03293	0.0420594	0.155409	+
PA4929	5530973	5533015	0.680861	COG2199T	hypothetical protein	21.3516	-1.13998	0.56131	-2.03093	0.0422617	0.15603	-
PA0942	1030772	1031332	0.636364	COG1846K	transcriptional regulator	62.2091	0.957443	0.471747	2.02957	0.0424007	0.156417	+
PA2727	3079850	3086145	0.706321	-	-	151.359	-0.836242	0.412257	-2.02845	0.0425147	0.156458	-
PA3835	4294255	4294605	0.586895	-	hypothetical protein	9.02425	1.29211	0.636894	2.02877	0.0424818	0.156458	+
PA5124	5772298	5773374	0.640669	COG3852T	two-component sensor NtrB	39.3139	-1.00853	0.497106	-2.02881	0.0424779	0.156458	-
PA4472	5000452	5001801	0.678519	COG0312R	PmbA protein	129.908	-0.847744	0.41808	-2.02771	0.04259	0.156483	-
PA4546	5093378	5094970	0.652856	COG2205T	two-component sensor PilS	41.549	-0.993687	0.489981	-2.02801	0.0425591	0.156483	-
PA2821	3174966	3175628	0.669683	COG0625O	glutathione S-transferase	38.5253	-1.01208	0.499295	-2.02702	0.04266	0.156614	-
PA0593	651497	652483	0.699088	COG1995H	4-hydroxythreonine-4-phosphate dehydrogenase	36.9427	-1.05244	0.51966	-2.02526	0.042841	0.156901	-
PA3858	4316937	4317962	0.683236	COG0834ET	amino acid-binding protein	54.8819	-0.956187	0.472012	-2.02577	0.0427885	0.156901	-
PA4538	5077770	5079077	0.669725	COG1252C	NADH dehydrogenase	137.614	-0.842145	0.415797	-2.02537	0.042829	0.156901	-
PA3426	3835579	3836349	0.718547	COG1024I	enoyl-CoA hydratase	21.5878	-1.1185	0.553045	-2.02244	0.0431304	0.157834	-
PA1003	1086097	1087095	0.626627	COG0583K	transcriptional regulator MvfR	31.8392	-1.06181	0.52513	-2.022	0.0431765	0.157876	-
PA3427	3836466	3837377	0.676535	COG1028IQR	short-chain dehydrogenase	43.9533	-0.999031	0.494418	-2.02062	0.043319	0.15827	-
PA3269	3658248	3659102	0.687719	COG2207K	transcriptional regulator	34.2325	1.04141	0.515742	2.01925	0.0434612	0.158663	+
PA0367	411224	411871	0.654321	COG1309K	transcriptional regulator	26.8159	-1.07718	0.534226	-2.01633	0.043765	0.159562	-
PA1069	1155584	1157878	0.684096	COG3118O	hypothetical protein	201.017	0.814145	0.403798	2.01622	0.0437774	0.159562	+
PA0489	549656	550381	0.746556	COG1040R	phosphoribosyl transferase	12.4229	1.2481	0.619205	2.01565	0.043837	0.159652	+
PA4500	5037074	5038675	0.634207	COG0747E	ABC transporter	401.444	-0.782881	0.388618	-2.01452	0.0439545	0.159952	-
PA4579	5126713	5128569	0.675821	-	hypothetical protein	95.7289	-0.878761	0.436706	-2.01225	0.044194	0.160568	-
PA5125	5773377	5774807	0.684137	COG2204T	two-component response regulator NtrC	60.4424	-1.00929	0.501534	-2.0124	0.0441773	0.160568	-
PA2742	3104023	3104217	0.579487	COG0291J	50S ribosomal protein L35	336.589	0.799363	0.397847	2.00922	0.0445139	0.161602	+
PA2306	2545042	2545659	0.642395	COG1280E	protein AmbA	32.7208	-1.02907	0.512857	-2.00654	0.0447986	0.162506	-
PA2573	2909010	2910617	0.660448	COG0840NT	chemotaxis transducer	39.696	-1.01304	0.505074	-2.00572	0.0448861	0.162688	-
PA5377	6054594	6055433	0.64881	COG4176E	ABC transporter permease	41.7468	-0.980565	0.488962	-2.0054	0.0449198	0.162688	-
PA0715	785969	786925	0.39185	COG3344L	hypothetical protein	169.075	-0.840816	0.419556	-2.00406	0.0450631	0.162948	-
PA4936	5537953	5538699	0.690763	COG0566J	rRNA methylase	108.935	-0.90152	0.44984	-2.00409	0.0450602	0.162948	-
PA1757	1896630	1897247	0.61165	COG0560E	phosphoserine phosphatase	55.0273	0.967597	0.483009	2.00327	0.0451484	0.162978	+
PA2710	3063972	3064586	0.689431	COG1280E	hypothetical protein	21.8087	-1.11022	0.554283	-2.00299	0.0451785	0.162978	-
PA4145a	4638686	4639432	0.689424	-	hypothetical protein	7.21623	1.30525	0.651516	2.00341	0.0451333	0.162978	+
PA3921	4391641	4394361	0.707093	COG2909K	transcriptional regulator	102.775	-0.868356	0.433657	-2.0024	0.0452413	0.163076	-
PA1494	1621472	1623127	0.681159	COG3264M	hypothetical protein	35.0877	-1.01372	0.507041	-1.99928	0.0455783	0.164137	-
PA5457	6148319	6149182	0.694444	COG2227H	hypothetical protein	12.9469	-1.21875	0.609678	-1.99901	0.0456076	0.164137	-
PA0591	650158	650538	0.677165	COG2967P	ApaG protein	31.4889	-1.03947	0.520735	-1.99615	0.0459174	0.165066	-
PA0690	749957	762499	0.676313	-	hypothetical protein	116.306	0.88138	0.441582	1.99596	0.0459381	0.165066	+
PA3439	3846337	3846708	0.639785	COG1539H	D-erythro-7,8-dihydroneopterin triphosphate 2'-epimerase	26.7295	-1.07358	0.538087	-1.99517	0.0460241	0.165245	-
PA1085	1170942	1172144	0.674979	COG1705NU	flagellar rod assembly protein/muramidase FlgJ	80.7416	-0.887147	0.444743	-1.99474	0.0460713	0.165285	-
PA2371	2620713	2623262	0.698039	COG0542O	ClpA/B-type protease	10.1931	-1.26602	0.634998	-1.99374	0.0461806	0.165547	-
PA3712	4157126	4157821	0.686782	COG2979S	hypothetical protein	103.131	-0.875497	0.439495	-1.99205	0.0463656	0.16608	-
PA0761	829276	830892	0.661719	COG0029H	L-aspartate oxidase	149.298	-0.828297	0.416345	-1.98945	0.0466517	0.166974	-
PA1520	1652273	1653052	0.666667	COG1802K	transcriptional regulator	113.237	0.877996	0.441555	1.98842	0.0467656	0.167193	+
PA2006	2194058	2195410	0.697709	COG2271G	major facilitator superfamily (MFS) transporter	12.8078	-1.25386	0.630643	-1.98823	0.0467863	0.167193	-
PA2502	2818990	2820489	0.696667	COG4886S	hypothetical protein	22.5277	1.08719	0.547486	1.98579	0.0470568	0.168029	+
PA1079	1165141	1165854	0.631653	COG1843N	flagellar basal body rod modification protein	90.0483	-0.867533	0.436983	-1.98528	0.0471134	0.168099	-
PA0286	320766	321944	0.645462	COG1398I	delta-9 fatty acid desaturase DesA	221.32	-0.83994	0.423175	-1.98485	0.0471607	0.168136	-
PA1169	1267680	1269737	0.659864	-	lipoxygenase	15.0527	1.20134	0.605407	1.98435	0.0472173	0.168207	+
PA1820	1978439	1979941	0.669328	COG3067P	sodium/proton antiporter	59.4538	-0.926841	0.467258	-1.98357	0.0473034	0.168382	-
PA2410	2692764	2693681	0.702614	COG0803P	hypothetical protein	33.3114	-1.00941	0.509137	-1.98258	0.0474142	0.168645	-
PA1313	1423374	1424732	0.700515	COG2814G	major facilitator superfamily (MFS) transporter	12.2928	1.22247	0.61674	1.98214	0.0474635	0.168689	+
PA5369	6038212	6039183	0.634774	COG0226P	phosphate ABC transporter substrate-binding protein	82.1885	0.879307	0.444189	1.97958	0.0477507	0.169578	+
PA1062	1149952	1150473	0.676245	COG1247M	hypothetical protein	13.9861	-1.18541	0.599513	-1.97729	0.0480093	0.170364	-
PA3358	3769587	3770465	0.724687	COG2510S	hypothetical protein	15.7952	1.16271	0.588164	1.97685	0.0480582	0.170405	+
PA4425	4959926	4960519	0.638047	COG0279G	phosphoheptose isomerase	65.4838	-0.898676	0.454727	-1.9763	0.0481211	0.170496	-
PA0391	431858	433825	0.682419	COG0699R	hypothetical protein	118.249	-0.841055	0.425721	-1.9756	0.0481996	0.170642	-
PA3606	4040104	4040820	0.704324	COG3148S	hypothetical protein	58.3097	0.913178	0.462344	1.9751	0.0482563	0.17071	+
PA0387	428861	429454	0.695286	COG0127F	deoxyribonucleotide triphosphate pyrophosphatase	75.5225	-0.924114	0.46837	-1.97304	0.0484907	0.171274	-
PA3226	3613495	3614322	0.679952	COG0596R	hydrolase	29.5501	-1.02765	0.520819	-1.97315	0.0484787	0.171274	-
PA0157	178455	179525	0.708683	COG0845M	resistance-nodulation-cell division (RND) efflux membrane fusion protein	16.0818	1.1494	0.583001	1.97152	0.0486644	0.171755	+
PA1436	1563967	1567077	0.679524	COG0841V	resistance-nodulation-cell division (RND) efflux transporter	10.7338	1.22713	0.622659	1.9708	0.0487472	0.171914	+
PA1151	1245665	1245928	0.416667	-	pyocin S2 immunity protein	116.494	-0.895396	0.454685	-1.96927	0.0489223	0.172	-
PA3646	4083444	4084505	0.656309	COG1044M	UDP-3-O-[3-hydroxymyristoyl] glucosamine N-acyltransferase	153.59	-0.816534	0.414579	-1.96955	0.0488902	0.172	-
PA3790	4247703	4249874	0.673573	COG1629P	copper transport outer membrane porin OprC	410.824	-0.950818	0.48282	-1.9693	0.0489186	0.172	-
PA5408	6084369	6084545	0.706215	-	hypothetical protein	9.20099	-1.2609	0.640176	-1.96961	0.0488834	0.172	-
PA3751	4203324	4204505	0.693739	COG0027F	phosphoribosylglycinamide formyltransferase 2	72.4264	-0.891713	0.452912	-1.96884	0.0489712	0.17204	-
PA3068	3436578	3441440	0.658853	COG2902E	NAD-dependent glutamate dehydrogenase	1292.68	-0.75237	0.382263	-1.9682	0.0490452	0.172167	-
PA3089a	3468051	3468950	0.72	-	1-aminocyclopropane-1-carboxylate deaminase	32.0302	1.00729	0.512421	1.96574	0.0493281	0.173027	+
PA0988	1069769	1070173	0.614815	COG0824R	hypothetical protein	30.1053	-1.03143	0.524799	-1.96539	0.0493691	0.173038	-
PA2320	2558918	2559949	0.704457	COG1609K	GntR family transcriptional regulator	47.3504	0.964232	0.491033	1.96368	0.0495669	0.173598	+
PA3013	3373254	3374429	0.642857	COG0183I	3-ketoacyl-CoA thiolase	228.724	-0.821968	0.418698	-1.96315	0.0496288	0.173682	-
PA0399	440638	442011	0.679767	COG0031E	cystathionine beta-synthase	99.7711	-0.938192	0.478106	-1.96231	0.0497267	0.173789	-
PA1081	1167488	1168237	0.648	COG4787N	flagellar basal body rod protein FlgF	149.034	-0.831601	0.423893	-1.96182	0.0497834	0.173789	-
PA1529	1666025	1668409	0.669182	COG0272L	NAD-dependent DNA ligase LigA	137.599	0.815582	0.415778	1.96158	0.0498115	0.173789	+
PA4812	5398628	5401708	0.654008	COG0243C	formate dehydrogenase-O, major subunit	623.744	-0.75083	0.382682	-1.96202	0.0497598	0.173789	-
PA1310	1420326	1421441	0.669355	COG0075E	2-aminoethylphosphonate--pyruvate transaminase	12.2671	1.19814	0.611278	1.96005	0.0499897	0.174277	+
PA3818	4274502	4275317	0.660539	COG0483G	extragenic suppressor protein SuhB	136.851	0.890304	0.454328	1.95961	0.0500418	0.174286	+
PA3909	4377311	4379650	0.690598	COG2374R	extracelullar DNA degradation protein EddB	6.87929	1.29124	0.659005	1.95938	0.0500687	0.174286	+
PA3824.1	4281665	4281751	0.597701	-	-	7.37273	1.27864	0.6529	1.9584	0.0501833	0.174552	+
PA3716	4161973	4163679	0.653779	-	hypothetical protein	203.511	0.799257	0.408222	1.9579	0.050242	0.174624	+
PA1771	1916482	1917492	0.682493	COG2267I	EstX protein	28.0007	1.05557	0.539284	1.95736	0.0503054	0.174711	+
PA2705	3059035	3060216	0.629442	COG3825S	hypothetical protein	76.9348	-0.885785	0.452634	-1.95696	0.0503526	0.174742	-
PA1915	2088602	2090149	0.675711	COG2508TQ	hypothetical protein	49.7544	-0.967189	0.4949	-1.95431	0.0506642	0.17569	-
PA0737	804656	805111	0.664474	-	hypothetical protein	12.1664	1.19288	0.611064	1.95213	0.0509224	0.175767	+
PA0963	1048459	1050234	0.643018	COG0173J	aspartyl-tRNA synthetase	624.377	0.767551	0.392986	1.95312	0.050805	0.175767	+
PA1646	1791080	1793038	0.694742	COG0840NT	chemotaxis transducer	36.006	0.978293	0.501213	1.95185	0.050956	0.175767	+
PA2494	2810009	2813197	0.655691	COG0841V	resistance-nodulation-cell division (RND) multidrug efflux transporter MexF	10.6531	1.21738	0.623488	1.95253	0.0508748	0.175767	+
PA2693	3047116	3047616	0.646707	COG1607I	hypothetical protein	17.8744	1.11786	0.572428	1.95284	0.050839	0.175767	+
PA3731	4182075	4182770	0.689655	COG1842KT	hypothetical protein	116.009	0.833141	0.426604	1.95296	0.0508243	0.175767	+
PA4478	5010134	5010739	0.694719	COG0424D	Maf-like protein	33.6123	0.995049	0.509705	1.95221	0.0509138	0.175767	+
PA2047	2240302	2241291	0.685859	COG4977K	transcriptional regulator	14.3788	-1.16145	0.595417	-1.95065	0.0510986	0.176126	-
PA3199	3591415	3592044	0.660317	COG0009J	hypothetical protein	47.2335	-0.935705	0.479906	-1.94977	0.051204	0.1762	-
PA4003	4483396	4485336	0.676455	COG0768M	penicillin-binding protein 2	76.4909	0.866553	0.4445	1.9495	0.0512357	0.1762	+
PA4903	5501338	5502672	0.71985	COG2814G	major facilitator superfamily (MFS) transporter	7.96683	1.25871	0.645634	1.94958	0.0512267	0.1762	+
PA4024	4505508	4506902	0.6681	COG4303E	ethanolamine ammonia-lyase large subunit	31.1645	-1.00398	0.515415	-1.94791	0.0514259	0.176721	-
PA0554	612877	613218	0.657895	COG3895R	hypothetical protein	60.0915	0.896954	0.461204	1.94481	0.0517979	0.177598	+
PA4619	5177655	5178902	0.681891	COG2010C	cytochrome C	38.6471	-0.977962	0.50277	-1.94515	0.0517571	0.177598	-
PA4725	5304011	5306962	0.660908	COG0591ER	two-component sensor CbrA	66.1082	-0.883588	0.454293	-1.94497	0.0517781	0.177598	-
PA3551	3978031	3979476	0.6639	COG0836M	phosphomannose isomerase / guanosine 5'-diphospho-D-mannose pyrophosphorylase	7.46572	-1.26497	0.651147	-1.94268	0.0520553	0.178347	-
PA3767	4223568	4224116	0.668488	COG0590FJ	hypothetical protein	22.8143	-1.06194	0.546844	-1.94194	0.0521443	0.178518	-
PA1770	1914037	1916412	0.643939	COG0574G	phosphoenolpyruvate synthase	888.231	0.743531	0.383082	1.94092	0.0522679	0.178807	+
PA3556	3984890	3986539	0.7	COG1807M	4-amino-4-deoxy-L-arabinose transferase	26.5534	-1.03139	0.531596	-1.94019	0.052357	0.178978	-
PA4693	5271485	5272300	0.643382	COG1183I	phosphatidylserine synthase	186.433	-0.85744	0.442048	-1.9397	0.0524162	0.179046	-
PA1600	1741939	1743240	0.714286	COG2010C	cytochrome C	11.111	-1.20119	0.620167	-1.93689	0.0527589	0.180082	-
PA0132	149425	150771	0.67706	COG0161H	beta alanine--pyruvate transaminase	146.282	-0.814659	0.420791	-1.93602	0.0528658	0.180178	-
PA4539	5079117	5080208	0.643773	COG1485R	hypothetical protein	100.584	0.831837	0.429595	1.93633	0.0528277	0.180178	+
PA4194	4691343	4692041	0.662375	COG0765E	ABC transporter permease	12.9042	1.17028	0.604605	1.9356	0.0529165	0.180216	+
PA2574	2910729	2911877	0.630113	-	alkane-1 monooxygenase	18.265	1.10081	0.569067	1.93441	0.0530625	0.180579	+
PA1049	1136388	1137035	0.694444	COG0259H	pyridoxamine 5'-phosphate oxidase	83.263	-0.851508	0.440387	-1.93354	0.0531691	0.180807	-
PA0046	61373	61726	0.649718	COG4259S	hypothetical protein	51.0906	0.920538	0.476274	1.93279	0.0532619	0.180987	+
PA2578	2914374	2914934	0.679144	COG1670J	acetyltransferase	16.1186	-1.16781	0.604332	-1.9324	0.0533103	0.181017	-
PA4441	4974174	4974620	0.682327	COG3105S	hypothetical protein	216.802	-0.774405	0.401037	-1.93101	0.0534821	0.181466	-
PA4758	5343767	5344903	0.656992	COG0505EF	carbamoyl phosphate synthase small subunit	196.348	-0.814388	0.42232	-1.92837	0.0538094	0.18244	-
PA1034	1123148	1123348	0.61194	COG0653U	hypothetical protein	14.2305	-1.149	0.595984	-1.9279	0.0538673	0.182501	-
PA0409	450093	450458	0.617486	COG0745TK	twitching motility protein PilH	183.811	-0.787494	0.409105	-1.92492	0.0542399	0.183297	-
PA0768	837328	838182	0.622222	COG0681U	signal peptidase I	65.6189	0.880921	0.457593	1.92512	0.0542145	0.183297	+
PA1059	1147468	1147815	0.652299	COG1320P	monovalent cation/H+ antiporter subunit G	14.9398	-1.14435	0.594649	-1.92441	0.0543026	0.183297	-
PA1852	2012255	2012530	0.641304	-	hypothetical protein	116.636	0.88804	0.461253	1.92528	0.0541945	0.183297	+
PA2525	2846283	2847779	0.694723	COG1538MU	hypothetical protein	30.0468	-1.00729	0.523381	-1.92458	0.054282	0.183297	-
PA4403	4933866	4936616	0.637223	COG0653U	preprotein translocase subunit SecA	773.618	-0.757637	0.39394	-1.92323	0.0544513	0.183663	-
PA4434	4966190	4967227	0.67052	COG0667C	oxidoreductase	70.8472	-0.877139	0.456277	-1.92238	0.0545579	0.183751	-
PA5421	6101884	6103083	0.678333	COG1063ER	glutathione-independent formaldehyde dehydrogenase	20.7748	-1.0766	0.559974	-1.92259	0.0545316	0.183751	-
PA2402	2671729	2687178	0.675146	COG1020Q	peptide synthase	170.12	0.800715	0.416886	1.9207	0.054769	0.184326	+
PA3345	3757243	3757593	0.635328	COG2198T	hypothetical protein	44.5601	0.966626	0.503353	1.92037	0.0548108	0.184331	+
PA4499	5036245	5036808	0.643617	COG1396K	transcriptional regulator	29.3153	-1.00365	0.523033	-1.9189	0.0549964	0.184819	-
PA2998	3354947	3356158	0.648515	COG1805C	Na(+)-translocating NADH-quinone reductase subunit B	120.262	0.808064	0.421272	1.91815	0.0550918	0.184965	+
PA5192	5844468	5846009	0.629702	COG1866C	phosphoenolpyruvate carboxykinase	433.377	0.758423	0.39544	1.91792	0.0551211	0.184965	+
PA2830	3182986	3183861	0.64726	COG0501O	heat shock protein HtpX	233.511	-0.781682	0.40789	-1.91641	0.0553135	0.185475	-
PA0660	713279	714247	0.673891	COG2070R	hypothetical protein	81.5876	-0.847995	0.442688	-1.91556	0.055421	0.185699	-
PA2392	2646776	2648410	0.650765	-	protein PvdP	16.0515	1.12157	0.585865	1.91439	0.0555703	0.185926	+
PA5436	6118332	6119747	0.669492	COG0439I	acetyl-CoA carboxylase subunit A	513.819	-0.805748	0.420857	-1.91454	0.0555509	0.185926	-
PA3344	3755021	3757159	0.683497	COG0514L	ATP-dependent DNA helicase RecQ	268.086	0.787108	0.411385	1.91331	0.0557078	0.18625	+
PA3754	4205296	4205907	0.668301	COG0494LR	hypothetical protein	80.6317	-0.84513	0.441972	-1.91218	0.0558534	0.1866	-
PA0624	683085	683429	0.669565	-	hypothetical protein	49.808	-0.941883	0.492797	-1.9113	0.055966	0.1867	-
PA1946	2130854	2131813	0.653125	COG1879G	ribose ABC transporter substrate-binding protein	272.34	0.827254	0.432893	1.91099	0.0560059	0.1867	+
PA4908	5506966	5507898	0.717042	COG2423E	ornithine cyclodeaminase	7.70241	1.23664	0.647056	1.91117	0.0559822	0.1867	+
PA2406	2689567	2690127	0.741533	-	hypothetical protein	8.78755	-1.21922	0.638357	-1.90993	0.0561418	0.187016	-
PA4809	5395930	5396859	0.710753	COG3058O	formate dehydrogenase subunit epsilon	37.0824	-0.9521	0.499441	-1.90633	0.0566072	0.188429	-
PA0233	262557	263498	0.698514	COG0583K	transcriptional regulator	22.3129	-1.04541	0.548805	-1.90488	0.056796	0.188727	-
PA0330	371162	371833	0.654762	COG0120G	ribose-5-phosphate isomerase A	94.0018	0.875948	0.459891	1.90469	0.0568207	0.188727	+
PA5107	5750961	5751530	0.659649	COG3040M	outer membrane lipoprotein Blc	104.393	0.815827	0.428324	1.9047	0.0568196	0.188727	+
PA4645	5212107	5212664	0.636201	COG0634F	hypoxanthine-guanine phosphoribosyltransferase	40.6377	0.976263	0.512763	1.90393	0.0569199	0.188782	+
PA5559	6253235	6253492	0.577519	COG0636C	ATP synthase F0F1 subunit C	416.646	0.773313	0.406133	1.90409	0.056899	0.188782	+
PA1136	1227474	1228205	0.691257	COG2771K	transcriptional regulator	26.0777	1.01414	0.533318	1.90157	0.0572274	0.189527	+
PA3397	3802567	3803343	0.642214	COG1018C	ferredoxin-NADP reductase	578.289	-0.749285	0.393999	-1.90175	0.0572044	0.189527	-
PA3464	3874654	3875979	0.696078	-	hypothetical protein	22.2712	1.04468	0.549478	1.90123	0.0572722	0.189538	+
PA4923	5522386	5522973	0.702381	COG1611R	hypothetical protein	50.2363	0.912936	0.480276	1.90086	0.0573206	0.189561	+
PA5197	5849143	5850048	0.651214	COG0189HJ	ribosomal protein S6 modification protein	31.1901	-0.993859	0.523255	-1.89938	0.0575149	0.190065	-
PA2723	3076344	3076622	0.659498	-	hypothetical protein	12.1218	-1.17599	0.619473	-1.89837	0.0576479	0.190367	-
PA4113	4600230	4601420	0.68262	COG2814G	sugar efflux transporter	53.6619	0.922333	0.486151	1.89721	0.0577997	0.190731	+
PA2112	2322778	2323521	0.724462	COG1540R	LamB/YcsF family protein	47.9437	-0.905606	0.477502	-1.89655	0.0578877	0.190883	-
PA4370	4898193	4899533	0.665175	COG3487P	Insulin-cleaving metalloproteinase outer membrane protein	288.932	-0.800709	0.422282	-1.89614	0.0579409	0.190921	-
PA0436	488730	489350	0.613527	COG1309K	transcriptional regulator	77.8788	-0.851992	0.449901	-1.89373	0.0582606	0.191836	-
PA3009	3369036	3369269	0.611111	-	hypothetical protein	39.424	-0.948546	0.501011	-1.89326	0.0583227	0.191902	-
PA3911	4381501	4382016	0.732558	COG3154I	hypothetical protein	54.219	-0.887024	0.468693	-1.89255	0.0584181	0.192077	-
PA1514	1646537	1647046	0.605882	COG3194F	ureidoglycolate hydrolase	10.7624	-1.19964	0.634032	-1.89208	0.0584806	0.192145	-
PA4023	4504001	4505449	0.674258	COG0531E	transporter	27.843	-0.997635	0.527525	-1.89116	0.0586029	0.192408	-
PA0672	732959	733555	0.668342	COG3230P	heme oxygenase	32.5373	0.969323	0.513673	1.88704	0.0591544	0.194052	+
PA4475	5003900	5004748	0.700824	COG0388R	hypothetical protein	131.096	-0.87228	0.462309	-1.88679	0.0591887	0.194052	-
PA1448	1575559	1576335	0.658945	COG1684NU	flagellar biosynthesis protein FliR	26.1536	1.00147	0.531484	1.88429	0.0595262	0.194739	+
PA2632	2975723	2976343	0.689211	-	hypothetical protein	15.0802	-1.11628	0.592368	-1.88444	0.0595054	0.194739	-
PA4949	5553572	5555080	0.722333	COG0063G	hypothetical protein	158.878	0.778002	0.412752	1.88492	0.0594412	0.194739	+
PA3769	4225660	4227237	0.662231	COG0519F	GMP synthase	234.332	0.750215	0.398759	1.88138	0.0599209	0.19589	+
PA0073	86284	87003	0.744444	COG1136V	ABC transporter ATP-binding protein	23.7541	-1.02235	0.543835	-1.8799	0.0601222	0.196408	-
PA0567	622726	622884	0.641509	COG0401S	hypothetical protein	18.4919	-1.08972	0.57991	-1.87912	0.0602277	0.196471	-
PA3222	3610250	3611149	0.701111	COG2962R	hypothetical protein	36.9995	-1.0007	0.532534	-1.87912	0.0602276	0.196471	-
PA1502	1630902	1632677	0.666667	COG3960R	glyoxylate carboligase	8.81809	1.20935	0.643769	1.87855	0.0603066	0.196588	+
PA3100	3479721	3480239	0.695568	COG2165NU	general secretion pathway outer membrane protein H	12.5616	-1.14049	0.607455	-1.87749	0.0604508	0.196918	-
PA4767	5353073	5353507	0.629885	COG2867I	hypothetical protein	106.567	0.804788	0.428939	1.87623	0.0606234	0.197339	+
PA5460	6151314	6151526	0.610329	COG5457S	hypothetical protein	7.29253	-1.22856	0.654918	-1.8759	0.0606695	0.197349	-
PA2352	2598700	2599827	0.692376	COG0584C	glycerophosphoryl diester phosphodiesterase	17.2473	1.08058	0.576809	1.87338	0.0610163	0.198335	+
PA2528	2854011	2855291	0.679157	COG0845M	resistance-nodulation-cell division (RND) efflux membrane fusion protein	32.9863	0.964951	0.515203	1.87295	0.0610749	0.198385	+
PA4747	5332354	5332743	0.541026	COG1314U	preprotein translocase subunit SecG	365.112	0.734126	0.392377	1.87097	0.0613488	0.199133	+
PA2444	2742401	2743657	0.670644	COG0112E	serine hydroxymethyltransferase	37.072	-0.95736	0.512079	-1.86955	0.0615458	0.19963	-
PA0796	874206	875102	0.667781	COG2513G	2-methylisocitrate lyase	101.211	-0.829284	0.444279	-1.86658	0.0619598	0.200831	-
PA1407	1529597	1530538	0.695329	COG1092R	hypothetical protein	18.1489	1.06225	0.569563	1.86503	0.0621778	0.201313	+
PA2760	3120073	3121350	0.629108	-	hypothetical protein	1165.88	-0.70472	0.377888	-1.86489	0.0621967	0.201313	-
PA1698	1847227	1848093	0.700115	-	type III secretion outer membrane protein PopN	13.7006	1.14368	0.613449	1.86435	0.0622725	0.201415	+
PA1433	1559966	1561918	0.689196	COG2200T	hypothetical protein	32.5698	0.955828	0.513602	1.86103	0.0627401	0.202784	+
PA2758	3118296	3119183	0.665541	COG0583K	transcriptional regulator	24.7537	0.999207	0.537046	1.86056	0.0628062	0.202854	+
PA3563	3994739	3995728	0.69798	COG1609K	FruR family transcriptional regulator	62.3035	-0.858727	0.461678	-1.86002	0.0628834	0.20296	-
PA1967	2149864	2150364	0.652695	COG1071C	hypothetical protein	22.4639	-1.02312	0.550554	-1.85835	0.0631193	0.203578	-
PA4254	4762659	4762925	0.576779	COG0186J	30S ribosomal protein S17	151.377	0.792219	0.426561	1.85722	0.0632795	0.20395	+
PA4618	5176680	5177651	0.695473	COG1975O	hypothetical protein	49.6022	-0.886939	0.477949	-1.85572	0.0634933	0.204495	-
PA4750	5334921	5335772	0.64554	COG0294H	dihydropteroate synthase	90.7146	-0.839744	0.452627	-1.85526	0.0635584	0.20456	-
PA2782	3139011	3139670	0.734848	-	hypothetical protein	9.87287	1.16622	0.628814	1.85463	0.0636487	0.204707	+
PA3813	4270499	4270885	0.620155	COG0822C	scaffold protein	181.329	-0.775506	0.418705	-1.85215	0.0640036	0.205703	-
PA0851	929514	930476	0.70405	COG1171E	hypothetical protein	25.3876	-1.01498	0.548261	-1.85127	0.064131	0.205968	-
PA1024	1109882	1110868	0.693009	COG2070R	2-nitropropane dioxygenase	12.4388	-1.13842	0.615345	-1.85005	0.064306	0.20624	-
PA2443	2740977	2742353	0.690632	COG1760E	L-serine dehydratase	44.1087	-0.895672	0.484131	-1.85006	0.0643045	0.20624	-
PA3644	4082185	4082961	0.642214	COG1043M	UDP-N-acetylglucosamine acyltransferase	124.156	-0.816813	0.442143	-1.8474	0.0646896	0.207034	-
PA4774	5362146	5363195	0.68	COG0421E	hypothetical protein	45.6392	-0.899634	0.486932	-1.84755	0.0646668	0.207034	-
PA5479	6170176	6171510	0.626966	COG1301C	glutamate/aspartate:proton symporter	182.714	0.765289	0.414208	1.8476	0.0646608	0.207034	+
PA5474	6164038	6165411	0.688501	COG0612R	metalloprotease	99.7656	-0.794305	0.430449	-1.8453	0.0649944	0.207864	-
PA3628	4062970	4063821	0.678404	COG0627R	esterase	59.048	-0.853465	0.464305	-1.83816	0.0660395	0.211058	-
PA1122	1215284	1215822	0.669759	-	-	69.357	-0.837497	0.455711	-1.83778	0.0660942	0.211086	-
PA3433	3840844	3841737	0.703579	COG0583K	transcriptional regulator	17.8542	1.05167	0.572578	1.83672	0.066251	0.211438	+
PA2631	2975291	2975716	0.64554	COG2153R	acetyl transferase	41.5146	-0.910904	0.496409	-1.83499	0.0665075	0.212109	-
PA2265	2493937	2495712	0.656532	COG2303E	gluconate dehydrogenase	67.3745	-0.864373	0.471607	-1.83283	0.0668283	0.212835	-
PA3857	4316109	4316825	0.635983	COG1183I	phosphatidylcholine synthase	65.3317	-0.836252	0.45623	-1.83296	0.0668082	0.212835	-
PA3071	3443814	3444752	0.696486	COG1721R	hypothetical protein	33.3635	-0.933009	0.509551	-1.83104	0.0670942	0.213532	-
PA5172	5823716	5824726	0.631058	COG0078E	ornithine carbamoyltransferase	1001.21	-0.819473	0.447695	-1.83043	0.0671859	0.213676	-
PA0415	462565	463071	0.708087	-	chemotaxis protein	48.9935	-0.902485	0.493425	-1.82902	0.0673961	0.213897	-
PA3215	3603994	3605007	0.684418	COG2207K	transcriptional regulator	58.7027	0.843862	0.46137	1.82903	0.0673945	0.213897	+
PA3516	3931866	3933317	0.672865	COG0015F	adenylosuccinate lyase	7.31426	1.19443	0.652839	1.82959	0.0673108	0.213897	+
PA4694	5272455	5273471	0.618486	COG0059EH	ketol-acid reductoisomerase	397.583	-0.764841	0.418401	-1.82801	0.0675477	0.21423	-
PA1803	1956227	1958623	0.620776	COG0466O	Lon protease	1194.47	-0.709112	0.388248	-1.82644	0.0677838	0.214829	-
PA0622	681394	682554	0.647717	COG3497R	bacteriophage protein	307.323	-0.728988	0.399226	-1.82601	0.0678495	0.214888	-
PA4017	4496912	4497553	0.690031	COG0702MG	hypothetical protein	72.8595	-0.869342	0.476299	-1.8252	0.0679702	0.215121	-
PA0444	498420	499703	0.686916	COG0624E	allantoate amidohydrolase	7.42042	1.18235	0.648965	1.82191	0.0684693	0.216401	+
PA3098	3478625	3479338	0.69888	COG4795U	general secretion pathway protein J	14.6668	-1.07813	0.591661	-1.82222	0.0684223	0.216401	-
PA3645	4082958	4083398	0.580499	COG0764I	(3R)-hydroxymyristoyl-ACP dehydratase	74.1111	-0.816453	0.448457	-1.82058	0.0686704	0.216865	-
PA5228	5884508	5885119	0.702614	COG0212H	hypothetical protein	32.5788	-0.937602	0.515077	-1.82032	0.068711	0.216865	-
PA2999	3356162	3357499	0.659193	COG1726C	Na(+)-translocating NADH-quinone reductase subunit A	225.188	0.769694	0.423061	1.81935	0.0688586	0.21718	+
PA3817	4273577	4274350	0.647287	COG0565J	methyltransferase	107.001	0.823053	0.452475	1.819	0.0689111	0.217196	+
PA1092	1183058	1184524	0.63122	COG1344N	flagellin type B	7316.9	-0.704297	0.387388	-1.81806	0.0690544	0.217348	-
PA1179	1277688	1278365	0.662242	COG0745TK	two-component response regulator PhoP	138.749	-0.758523	0.417175	-1.81824	0.0690281	0.217348	-
PA1544	1681071	1681805	0.636735	COG0664T	transcriptional regulator Anr	339.502	-0.765715	0.421523	-1.81655	0.0692867	0.217779	-
PA3162	3548110	3549789	0.592262	COG0539J	30S ribosomal protein S1	2677.76	0.72131	0.397027	1.81678	0.0692508	0.217779	+
PA5293	5958408	5959325	0.696078	COG0583K	transcriptional regulator	25.8037	0.965556	0.532595	1.81293	0.069843	0.219376	+
PA0820	896416	897228	0.549815	COG3183V	hypothetical protein	110.439	-0.77982	0.430314	-1.81221	0.0699532	0.219571	-
PA0023	24568	25545	0.675869	COG0604CR	quinone oxidoreductase	67.3196	-0.819073	0.452513	-1.81005	0.0702874	0.220469	-
PA0765	833454	833909	0.666667	COG3086T	positive regulator for alginate biosynthesis MucC	54.7921	0.843727	0.466353	1.8092	0.0704194	0.22058	+
PA3075	3448012	3449643	0.710172	-	hypothetical protein	26.4271	-0.979455	0.541363	-1.80924	0.0704141	0.22058	-
PA4818	5407873	5409309	0.720251	COG1807M	hypothetical protein	7.01226	1.17922	0.652201	1.80806	0.070597	0.220985	+
PA1335	1447226	1448503	0.686228	COG2204T	two-component response regulator	27.3986	-0.968264	0.53564	-1.80768	0.0706566	0.22102	-
PA2668	3016675	3016970	0.570946	-	-	16.8722	-1.06761	0.590865	-1.80686	0.0707839	0.221266	-
PA5029	5659276	5660181	0.695364	COG0583K	transcriptional regulator	27.4956	0.949425	0.526176	1.80439	0.0711708	0.222323	+
PA2876	3229484	3230182	0.702432	COG0284F	orotidine 5'-phosphate decarboxylase	57.7892	0.851573	0.472578	1.80197	0.0715495	0.222973	+
PA3696	4137192	4137938	0.668005	COG2013S	hypothetical protein	38.0833	-0.907168	0.503384	-1.80214	0.0715235	0.222973	-
PA4504	5043090	5044001	0.6875	COG1173EP	ABC transporter permease	61.8248	-0.839928	0.466156	-1.80182	0.071574	0.222973	-
PA4773	5361586	5362068	0.670807	COG1586E	hypothetical protein	51.1071	-0.856923	0.475498	-1.80216	0.0715206	0.222973	-
PA4141	4632477	4632776	0.61	-	hypothetical protein	63.4583	-0.871276	0.483834	-1.80078	0.0717383	0.223332	-
PA2269	2499133	2500338	0.700663	COG2271G	hypothetical protein	45.429	0.872261	0.484558	1.80012	0.0718423	0.223504	+
PA0556	614468	614950	0.708075	-	hypothetical protein	23.8495	0.972495	0.540591	1.79895	0.0720268	0.223624	+
PA1493	1620345	1621343	0.645646	COG1613P	sulfate ABC transporter substrate-binding protein	160.461	-0.760298	0.422543	-1.79934	0.0719656	0.223624	-
PA5302	5970686	5971759	0.692737	COG0787M	alanine racemase	167.61	-0.775918	0.431319	-1.79894	0.0720279	0.223624	-
PA4311	4839597	4840712	0.684588	COG0438M	hypothetical protein	48.0332	-0.893437	0.497089	-1.79734	0.0722819	0.224261	-
PA5022	5649522	5652878	0.657432	COG3264M	potassium efflux protein KefA	74.2902	-0.807891	0.449694	-1.79653	0.0724096	0.224504	-
PA1033	1122340	1122981	0.635514	COG0625O	glutathione S-transferase	32.7652	-0.917797	0.511002	-1.79607	0.0724827	0.224578	-
PA2618	2961191	2961898	0.641243	COG2935O	arginyl-tRNA-protein transferase	25.1488	-1.01816	0.567028	-1.7956	0.0725574	0.224619	-
PA5210	5865227	5867011	0.678431	COG2804NU	secretion pathway ATPase	136.435	-0.753322	0.419591	-1.79537	0.0725942	0.224619	-
PA2470	2788011	2789072	0.701507	COG3435Q	gentisate 1,2-dioxygenase	6.99007	1.17729	0.656105	1.79436	0.0727551	0.224964	+
PA5206	5860467	5861621	0.689177	COG0624E	acetylornithine deacetylase	104.477	-0.767122	0.427767	-1.79332	0.072922	0.225328	-
PA5296	5962716	5964725	0.634826	COG0210L	ATP-dependent DNA helicase Rep	174.588	0.756121	0.421904	1.79217	0.0731065	0.225745	+
PA0595	653753	656527	0.598198	COG1452M	organic solvent tolerance protein OstA	756.526	-0.707757	0.395608	-1.78904	0.0736087	0.226989	-
PA1183	1284513	1285823	0.643021	COG1301C	C4-dicarboxylate transporter DctA	53.0404	-0.850473	0.475373	-1.78907	0.0736042	0.226989	-
PA1147	1238834	1240324	0.704896	COG0531E	amino acid permease	35.9816	0.903269	0.505115	1.78825	0.0737363	0.227229	+
PA5570	6264227	6264361	0.62963	COG0230J	50S ribosomal protein L34	156.52	0.73664	0.412444	1.78604	0.0740931	0.228175	+
PA4620	5178905	5179444	0.642593	COG2080C	hypothetical protein	19.2403	-1.014	0.568726	-1.78292	0.0745986	0.229577	-
PA0804	881958	882779	0.681265	COG0656R	oxidoreductase	17.8133	-1.01821	0.571935	-1.78029	0.0750289	0.230425	-
PA2481	2799910	2800785	0.681507	COG3258C	hypothetical protein	124.631	0.755999	0.424719	1.78	0.0750761	0.230425	+
PA3722	4167172	4167522	0.672365	-	hypothetical protein	159.629	0.730683	0.410443	1.78023	0.0750386	0.230425	+
PA3994	4474959	4475849	0.693603	COG0596R	epoxide hydrolase	11.7286	1.09216	0.613566	1.78002	0.0750722	0.230425	+
PA5320	5989460	5990668	0.685691	COG0452H	bifunctional phosphopantothenoylcysteine decarboxylase/phosphopantothenate synthase	88.1619	-0.868773	0.488258	-1.77933	0.0751853	0.230605	-
PA5112	5754298	5756238	0.674395	COG3240IR	esterase	300.442	-0.715837	0.402455	-1.77868	0.0752927	0.23078	-
PA1865	2024065	2025744	0.675595	-	hypothetical protein	61.5835	0.817122	0.459796	1.77714	0.075545	0.231398	+
PA1070	1157954	1158655	0.643875	COG0410E	branched-chain amino acid ABC transporter	64.5766	-0.822448	0.462965	-1.77648	0.0756535	0.231452	-
PA1966	2149472	2149843	0.715054	COG3232E	hypothetical protein	15.258	1.05527	0.594046	1.77642	0.0756642	0.231452	+
PA2801	3157667	3158071	0.644444	COG0824R	hypothetical protein	23.1338	0.977974	0.55088	1.77529	0.0758492	0.231863	+
PA2604	2947803	2948471	0.61435	COG0670R	hypothetical protein	467.065	-0.706876	0.398248	-1.77497	0.0759034	0.231873	-
PA1972	2153594	2155297	0.682512	COG2194R	hypothetical protein	9.16996	1.12921	0.636626	1.77373	0.0761073	0.232186	+
PA2206	2424482	2425429	0.668776	COG0583K	transcriptional regulator	8.14728	-1.14085	0.643134	-1.7739	0.0760802	0.232186	-
PA2581.1	2918603	2918676	0.567568	-	-	27.5306	0.932097	0.526264	1.77116	0.0765345	0.232256	+
PA3130	3511957	3512394	0.687215	COG0824R	hypothetical protein	20.0745	1.00438	0.566488	1.773	0.0762286	0.232256	+
PA3159	3543764	3545074	0.545385	COG0677M	UDP-N-acetyl-d-glucosamine 6-dehydrogenase	1094.33	0.680364	0.38399	1.77183	0.0764236	0.232256	+
PA3190	3580384	3581646	0.658749	COG1653G	sugar ABC transporter substrate-binding protein	721.625	-0.713873	0.402836	-1.77212	0.0763748	0.232256	-
PA3295	3688879	3689316	0.636986	COG0537FGR	HIT family protein	51.9103	-0.83451	0.470721	-1.77283	0.0762566	0.232256	-
PA3695	4136290	4137195	0.687638	COG1073R	hypothetical protein	27.135	-0.935096	0.527963	-1.77114	0.0765373	0.232256	-
PA3969	4447133	4448218	0.691529	COG2220R	hypothetical protein	43.8672	-0.860371	0.485639	-1.77163	0.0764564	0.232256	-
PA5209	5863825	5865189	0.682051	COG3025S	hypothetical protein	62.3472	0.884969	0.499302	1.77241	0.0763259	0.232256	+
PA0579	638900	639115	0.606481	COG0828J	30S ribosomal protein S21	490.351	0.746955	0.422477	1.76804	0.0770544	0.233515	+
PA5135	5783588	5784361	0.723514	COG2861S	hypothetical protein	18.8081	-1.00166	0.566467	-1.76825	0.0770192	0.233515	-
PA1112.1	1205031	1205330	0.653333	-	-	137.81	-0.736646	0.416749	-1.7676	0.0771276	0.233582	-
PA1039	1125865	1126338	0.687764	COG3012S	hypothetical protein	8.9058	-1.12839	0.638617	-1.76693	0.0772395	0.233766	-
PA4605	5163536	5163739	0.651961	COG2879S	hypothetical protein	21.4334	-0.976843	0.553034	-1.76634	0.0773395	0.233914	-
PA0486	547432	548406	0.690256	COG2334R	serine/threonine protein kinase	35.4585	-0.920532	0.5216	-1.76482	0.0775934	0.234526	-
PA3807	4266470	4266901	0.611111	COG0105F	nucleoside diphosphate kinase	401.799	0.699179	0.396288	1.76432	0.0776783	0.234628	+
PA3195	3587433	3588437	0.667662	COG0057G	glyceraldehyde 3-phosphate dehydrogenase	189.68	-0.71659	0.406299	-1.7637	0.0777828	0.234788	-
PA3182	3571621	3572337	0.723849	COG0363G	6-phosphogluconolactonase	89.9425	0.767311	0.435279	1.7628	0.0779335	0.235087	+
PA4656	5223559	5224476	0.681917	COG1090R	hypothetical protein	78.2589	0.810098	0.459789	1.76189	0.078088	0.235398	+
PA0056	70702	71622	0.72747	COG0583K	transcriptional regulator	9.32096	1.12366	0.638164	1.76077	0.0782768	0.235811	+
PA1836	1994021	1994602	0.680412	COG1309K	transcriptional regulator	22.5934	0.962871	0.547234	1.75952	0.0784887	0.236294	+
PA0032	34624	35538	0.686339	COG0583K	transcriptional regulator	31.3123	0.904765	0.514707	1.75783	0.0787772	0.23699	+
PA3875	4338261	4342046	0.672742	COG5013C	respiratory nitrate reductase subunit alpha	205.46	-0.78935	0.449119	-1.75755	0.0788236	0.23699	-
PA1166	1265147	1265935	0.698352	COG0412Q	hypothetical protein	14.196	1.04458	0.594758	1.75631	0.0790352	0.237314	+
PA4697	5276283	5276735	0.646799	-	hypothetical protein	45.8719	-0.846243	0.481813	-1.75637	0.0790249	0.237314	-
PA3801	4260399	4261043	0.672868	COG2976S	hypothetical protein	141.249	-0.73426	0.418334	-1.7552	0.0792254	0.237728	-
PA3746	4197169	4198542	0.644105	COG0541U	signal recognition particle protein Ffh	287.489	0.71465	0.408073	1.75128	0.0798976	0.239588	+
PA2605	2948582	2948977	0.712121	COG1553P	sulfur transfer complex subunit TusD	26.0688	-0.940531	0.537177	-1.75088	0.0799671	0.239639	-
PA0232	261981	262382	0.651741	COG0599S	gamma-carboxymuconolactone decarboxylase	11.3486	-1.08261	0.618898	-1.74925	0.0802482	0.239852	-
PA0304	343256	344125	0.645977	COG1177E	polyamine transporter PotI	103.71	-0.74886	0.428058	-1.74944	0.0802157	0.239852	-
PA3277	3669821	3670633	0.649446	COG0300R	short-chain dehydrogenase	31.2436	-0.902459	0.515768	-1.74974	0.0801633	0.239852	-
PA5202	5855936	5856325	0.679487	COG2050Q	hypothetical protein	12.753	1.05953	0.605618	1.74951	0.0802036	0.239852	+
PA4007	4486847	4488112	0.698262	COG0014E	gamma-glutamyl phosphate reductase	215.241	0.736334	0.421236	1.74803	0.0804588	0.240167	+
PA4833	5424099	5424716	0.65534	COG1272R	hypothetical protein	50.4744	-0.878575	0.502525	-1.74832	0.0804084	0.240167	-
PA3078	3451506	3452801	0.674383	COG0642T	two-component sensor	23.3759	-0.971111	0.555879	-1.74698	0.0806404	0.240552	-
PA0508	569002	570780	0.666105	COG1960I	acyl-CoA dehydrogenase	56.1808	0.821999	0.470755	1.74613	0.0807882	0.240835	+
PA0101	122248	123495	0.721955	-	hypothetical protein	48.9987	-0.832325	0.477048	-1.74474	0.0810301	0.241399	-
PA0764	832507	833457	0.677182	COG3026T	negative regulator for alginate biosynthesis MucB	368.74	0.681717	0.390809	1.74437	0.0810937	0.241406	+
PA3828	4285477	4286595	0.631814	COG0795R	hypothetical protein	177.906	0.771778	0.442503	1.74412	0.0811383	0.241406	+
PA1051	1138314	1139672	0.662252	COG2610GE	transporter	18.8162	0.984839	0.564784	1.74374	0.0812036	0.241443	+
PA0378	422212	422943	0.692623	COG0744M	monofunctional biosynthetic peptidoglycan transglycosylase	40.8961	0.922381	0.529121	1.74323	0.0812928	0.241511	+
PA2281	2509480	2510334	0.688889	COG2207K	transcriptional regulator	57.9607	0.834293	0.478651	1.74301	0.0813321	0.241511	+
PA0109	131583	131792	0.642857	-	hypothetical protein	14.5466	-1.0332	0.59303	-1.74224	0.0814669	0.241754	-
PA4961	5569090	5570628	0.667966	COG3726R	hypothetical protein	108.804	-0.766412	0.440027	-1.74174	0.0815542	0.241856	-
PA4173	4669322	4669720	0.679198	COG0251J	hypothetical protein	7.1081	1.13171	0.64994	1.74125	0.081639	0.24195	+
PA3879	4346875	4347534	0.674242	COG2197TK	transcriptional regulator NarL	93.3017	-0.809146	0.464776	-1.74094	0.0816946	0.241958	-
PA2764	3123599	3124294	0.658046	COG0596R	hypothetical protein	23.3737	-0.947071	0.54418	-1.74036	0.0817953	0.242099	-
PA5503	6195309	6196316	0.668651	COG1135P	ABC transporter ATP-binding protein	101.733	0.802207	0.461379	1.73872	0.0820848	0.242799	+
PA0376	420683	421537	0.62807	COG0568K	RNA polymerase factor sigma-32	895.295	0.670796	0.385946	1.73806	0.0822006	0.242827	+
PA5055	5694576	5694947	0.658602	COG3536S	hypothetical protein	38.9579	-0.868893	0.499839	-1.73835	0.0821498	0.242827	-
PA1703	1849403	1851523	0.657709	COG4789U	type III secretory apparatus protein PcrD	28.017	0.921033	0.530678	1.73558	0.0826385	0.243962	+
PA3112	3492701	3493573	0.643757	COG0777I	acetyl-CoA carboxylase subunit beta	231.877	0.733804	0.422918	1.7351	0.0827238	0.244057	+
PA5422	6103167	6104123	0.684431	COG0676G	hypothetical protein	84.4933	-0.760159	0.438353	-1.73413	0.0828959	0.244406	-
PA3566	3997822	3998115	0.670068	COG1359S	hypothetical protein	14.0896	-1.03172	0.595354	-1.73296	0.0831033	0.24486	-
PA3973	4452536	4453183	0.723765	COG1309K	transcriptional regulator	51.4682	-0.88121	0.508606	-1.7326	0.0831671	0.24489	-
PA0756	824409	825080	0.699405	COG0745TK	two-component response regulator	28.8566	0.927128	0.535311	1.73194	0.0832837	0.245001	+
PA4764	5351675	5352079	0.602469	COG0735P	ferric uptake regulation protein	305.999	-0.697243	0.402615	-1.73178	0.083312	0.245001	-
PA3915	4385242	4385799	0.698925	COG0521H	molybdopterin biosynthetic protein B1	30.6503	-0.972522	0.561725	-1.73131	0.0833959	0.245089	-
PA3850	4310951	4311862	0.694079	-	hypothetical protein	139.422	0.717765	0.414724	1.73071	0.0835043	0.24525	+
PA3128	3510144	3510890	0.69344	COG1028IQR	short-chain dehydrogenase	26.3879	-0.945298	0.546554	-1.72956	0.0837089	0.245693	-
PA1826	1985030	1985935	0.693157	COG0583K	transcriptional regulator	13.123	-1.04385	0.604177	-1.72773	0.0840371	0.24634	-
PA4486	5017449	5017835	0.677003	COG0599S	hypothetical protein	24.2445	-0.938801	0.543361	-1.72777	0.0840302	0.24634	-
PA0661	714264	714686	0.624113	COG1981S	hypothetical protein	39.7374	-0.867126	0.502522	-1.72555	0.0844287	0.247329	-
PA1630	1773682	1774548	0.662053	COG1414K	transcriptional regulator	35.6003	0.867221	0.503125	1.72367	0.0847679	0.248163	+
PA2899	3253766	3254404	0.666667	COG2197TK	transcriptional regulator	39.2379	0.859554	0.49902	1.72248	0.0849817	0.24863	+
PA3924	4398259	4399941	0.651812	COG0318IQ	long-chain-fatty-acid--CoA ligase	19.9339	-0.962709	0.559391	-1.721	0.0852516	0.24926	-
PA1848	2008308	2009477	0.706838	COG2814G	major facilitator superfamily (MFS) transporter	11.4035	1.05901	0.615766	1.71982	0.0854653	0.249725	+
PA0303	342292	343173	0.61678	COG1176E	polyamine transporter PotH	65.0152	-0.78105	0.454375	-1.71895	0.0856227	0.249779	-
PA2413	2694842	2696251	0.704965	COG0160E	diaminobutyrate--2-oxoglutarate aminotransferase	16.4553	1.01144	0.588454	1.71882	0.0856479	0.249779	+
PA2488	2804230	2804994	0.72549	COG2207K	transcriptional regulator	11.3532	1.05833	0.615633	1.71909	0.085598	0.249779	+
PA1684	1833776	1834321	0.672161	COG1791S	1,2-dihydroxy-3-keto-5-methylthiopentene dioxygenase	39.1586	-0.849571	0.495743	-1.71373	0.0865778	0.25233	-
PA1383	1501611	1503416	0.593577	-	hypothetical protein	47.0867	0.854632	0.4993	1.71166	0.0869592	0.252819	+
PA1589	1731347	1732234	0.643018	COG0074C	succinyl-CoA synthetase subunit alpha	855.381	-0.660304	0.385736	-1.7118	0.0869332	0.252819	-
PA2476	2794206	2794976	0.684825	COG1651O	disulfide isomerase/thiol-disulfide oxidase	13.1961	1.0311	0.602486	1.7114	0.0870067	0.252819	+
PA4843	5436079	5437707	0.669736	COG3706T	two-component response regulator	689.991	-0.763387	0.446081	-1.71132	0.0870226	0.252819	-
PA4994	5609594	5610802	0.656741	COG1960I	acyl-CoA dehydrogenase	21.2742	0.954123	0.557239	1.71223	0.086854	0.252819	+
PA5458	6149179	6150321	0.67629	COG1835I	hypothetical protein	12.4253	-1.05635	0.617927	-1.70951	0.0873572	0.25363	-
PA0936	1026274	1027212	0.625133	COG3555O	lipopolysaccharide biosynthetic protein LpxO2	126.911	-0.756006	0.443028	-1.70645	0.0879235	0.255112	-
PA3812	4270148	4270471	0.601852	COG0316S	iron-binding protein IscA	111.763	-0.745388	0.436914	-1.70603	0.0880029	0.255181	-
PA0782	851783	854965	0.679862	COG4230C	bifunctional proline dehydrogenase/pyrroline-5-carboxylate dehydrogenase	433.075	0.897898	0.526601	1.70508	0.0881792	0.255529	+
PA1804	1958759	1959031	0.589744	COG0776L	DNA-binding protein HU	3372.47	-0.679367	0.398948	-1.7029	0.0885875	0.256418	-
PA4964	5572222	5574486	0.669757	COG0188L	DNA topoisomerase IV subunit A	272.66	-0.687129	0.40352	-1.70284	0.0885981	0.256418	-
PA0016	17366	18739	0.658661	COG0569P	potassium transporter peripheral membrane protein	62.2788	-0.778102	0.457373	-1.70124	0.0888976	0.257122	-
PA4116	4604006	4604593	0.692177	COG3230P	heme oxygenase BphO	25.0353	-0.93432	0.549364	-1.70073	0.0889935	0.257236	-
PA4159	4654432	4655337	0.705298	COG4592P	iron-enterobactin transporter periplasmic binding protein	8.15013	1.09914	0.64712	1.69851	0.0894123	0.25812	+
PA4719	5297897	5299192	0.662809	COG2252R	transporter	74.477	0.793371	0.467082	1.69857	0.0894006	0.25812	+
PA2613	2954818	2956143	0.668175	COG2256L	recombination factor protein RarA	153.808	-0.699768	0.412173	-1.69775	0.0895546	0.258367	-
PA2543	2873824	2875563	0.665517	COG0729M	hypothetical protein	58.1077	0.78511	0.462663	1.69694	0.0897086	0.258649	+
PA5201	5853585	5855924	0.672222	COG2183K	hypothetical protein	157.863	0.700591	0.413113	1.69588	0.0899084	0.259061	+
PA0633	689537	690031	0.636364	-	hypothetical protein	135.717	-0.714315	0.422013	-1.69264	0.0905246	0.260601	-
PA2366	2615461	2616945	0.651178	COG3517S	uricase	14.4602	-1.00647	0.594678	-1.69247	0.0905571	0.260601	-
PA3737	4189761	4190489	0.655693	COG1651O	thiol:disulfide interchange protein DsbC	159.655	-0.744083	0.440598	-1.6888	0.0912575	0.262452	-
PA1729	1871555	1872202	0.688272	COG0518F	hypothetical protein	108.85	-0.730389	0.432845	-1.68741	0.0915237	0.262721	-
PA2270	2500485	2501075	0.697124	COG1309K	transcriptional regulator	29.5298	0.875671	0.518899	1.68755	0.0914968	0.262721	+
PA5306	5974190	5974381	0.588542	-	hypothetical protein	9.77773	-1.07034	0.634194	-1.68772	0.0914653	0.262721	-
PA1204	1303892	1304449	0.673835	COG0431R	hypothetical protein	28.0526	-0.895216	0.530968	-1.68601	0.0917944	0.263332	-
PA0177	201675	202160	0.664609	COG0835NT	purine-binding chemotaxis protein	10.2303	-1.05331	0.625091	-1.68505	0.0919786	0.263473	-
PA1482	1607604	1608071	0.65812	COG3088O	cytochrome C biogenesis protein CcmH	32.5999	-0.859302	0.510016	-1.68485	0.0920166	0.263473	-
PA2453	2754602	2754823	0.630631	-	hypothetical protein	46.0699	-0.810622	0.48106	-1.68508	0.0919741	0.263473	-
PA5496	6188166	6188855	0.630435	COG0209F	NrdJb protein	95.7869	-0.842078	0.500022	-1.68408	0.092166	0.263736	-
PA1657	1805218	1805724	0.648915	COG3516S	hypothetical protein	24.2583	0.926674	0.550595	1.68304	0.0923671	0.263924	+
PA3221	3609905	3610240	0.660714	COG0073R	CsaA protein	14.389	-1.00922	0.59971	-1.68284	0.0924053	0.263924	-
PA4535	5076435	5077064	0.661905	-	hypothetical protein	37.1062	-0.858788	0.510266	-1.68302	0.0923713	0.263924	-
PA5241	5900879	5902399	0.659435	COG0248FP	exopolyphosphatase	180.231	-0.709143	0.421555	-1.68221	0.0925286	0.264111	-
PA2755a	3116075	3116305	0.675325	-	hypothetical protein	37.7671	-0.847953	0.504319	-1.68138	0.0926886	0.264238	-
PA3602	4036265	4037875	0.659218	COG0069E	hypothetical protein	61.2477	-0.774851	0.460802	-1.68153	0.0926609	0.264238	-
PA1050	1137043	1138155	0.707098	COG3835KT	hypothetical protein	55.294	-0.783327	0.465983	-1.68102	0.0927591	0.264274	-
PA2658	3008010	3008324	0.653968	COG3212S	hypothetical protein	9.06447	1.06444	0.633801	1.67946	0.0930619	0.264843	+
PA2752	3114240	3114683	0.686937	COG1238S	hypothetical protein	13.5612	1.01292	0.603145	1.6794	0.0930748	0.264843	+
PA1595	1736189	1737418	0.708943	-	hypothetical protein	26.9363	0.88848	0.529266	1.6787	0.0932103	0.265063	+
PA3101	3480246	3480692	0.639821	COG2165NU	general secretion pathway protein G	23.9664	-0.926359	0.552039	-1.67807	0.093334	0.26525	-
PA0075	90106	90834	0.698217	COG0631T	PppA protein	34.3112	-0.846807	0.505325	-1.67577	0.0937839	0.266363	-
PA4094	4576372	4577331	0.677083	COG4977K	transcriptional regulator	32.0508	0.861423	0.514259	1.67508	0.0939194	0.266582	+
PA1651	1797958	1799154	0.678363	COG3135Q	transporter	52.6274	-0.786413	0.469677	-1.67437	0.0940576	0.266688	-
PA2917	3272457	3273293	0.700119	COG2207K	transcriptional regulator	35.2741	0.888217	0.530504	1.67429	0.0940735	0.266688	+
PA0597	657667	658341	0.688889	COG1208MJ	nucleotidyl transferase	59.3734	-0.821495	0.490788	-1.67383	0.0941642	0.266779	-
PA4305	4829643	4830554	0.703947	COG3745U	RcpC protein	20.3282	0.979555	0.58585	1.67202	0.0945197	0.26762	+
PA5127	5776086	5776547	0.65368	COG0219J	rRNA methylase	24.1027	0.932643	0.558054	1.67124	0.0946738	0.26789	+
PA2312a	2550619	2551122	0.575397	-	hypothetical protein	13.3748	1.00389	0.601368	1.66934	0.0950495	0.268621	+
PA4702	5282159	5282506	0.683908	COG1357S	hypothetical protein	12.017	-1.03568	0.620364	-1.66948	0.0950228	0.268621	-
PA1425	1550984	1552600	0.71243	COG0488R	ABC transporter ATP-binding protein	40.7986	0.855905	0.513334	1.66734	0.0954458	0.269574	+
PA3701	4142570	4143665	0.639599	COG1186J	peptide chain release factor 1	294.897	0.669133	0.402021	1.66442	0.0960281	0.271051	+
PA2527	2850883	2854014	0.67848	COG0841V	resistance-nodulation-cell division (RND) efflux transporter	41.3751	0.818595	0.492196	1.66315	0.0962828	0.271602	+
PA4640	5208464	5209987	0.659449	COG0579R	malate:quinone oxidoreductase	272.891	0.657173	0.395712	1.66074	0.0967661	0.272797	+
PA2641	2986243	2987589	0.683742	COG1894C	NADH dehydrogenase I subunit F	264.713	-0.684559	0.412445	-1.65976	0.0969628	0.272876	-
PA3553	3981005	3982024	0.697059	COG0463M	protein ArnC	27.237	-0.913475	0.550383	-1.65971	0.0969735	0.272876	-
PA4542	5087408	5089972	0.652242	COG0542O	ClpB protein	1077.45	-0.769337	0.463477	-1.65993	0.0969294	0.272876	-
PA1397	1518914	1519546	0.693523	COG2197TK	two-component response regulator	23.3404	0.908044	0.547362	1.65895	0.0971268	0.272971	+
PA5556	6250596	6252140	0.626537	COG0056C	ATP synthase F0F1 subunit alpha	1566.02	0.648677	0.39098	1.65911	0.0970942	0.272971	+
PA4641	5210037	5210450	0.642512	-	-	29.6465	0.868831	0.524026	1.65799	0.0973187	0.273328	+
PA4659	5226992	5227891	0.682222	COG0789K	transcriptional regulator	17.2012	-0.953802	0.575369	-1.65772	0.0973736	0.273328	-
PA0398	439991	440395	0.609877	COG2314S	hypothetical protein	50.8263	-0.787722	0.475352	-1.65713	0.0974926	0.273494	-
PA2970	3328203	3328385	0.579235	COG0333J	50S ribosomal protein L32	197.762	0.670908	0.40509	1.65619	0.0976824	0.273858	+
PA0309	350089	350841	0.707835	-	hypothetical protein	60.1278	0.801576	0.484276	1.65521	0.0978828	0.274084	+
PA5509	6200966	6201634	0.681614	COG3931E	hypothetical protein	9.2414	1.08403	0.654837	1.65542	0.0978394	0.274084	+
PA4436	4968712	4969611	0.651111	COG4977K	transcriptional regulator	36.2504	0.829164	0.501288	1.65407	0.0981137	0.274562	+
PA2738	3099810	3100112	0.577558	COG0776L	integration host factor subunit alpha	151.949	-0.68516	0.41441	-1.65334	0.0982623	0.27481	-
PA0411	451130	453178	0.650073	COG0840NT	twitching motility protein PilJ	470.55	-0.640357	0.387443	-1.65278	0.0983763	0.27496	-
PA4704	5283109	5283906	0.642857	COG0664T	cAMP-binding protein A	8.66886	-1.05374	0.637776	-1.6522	0.0984931	0.275118	-
PA0185	210457	212073	0.717378	COG0600P	ABC transporter permease	12.1763	1.00873	0.611532	1.64952	0.0990412	0.276392	+
PA3942	4419301	4420170	0.657471	COG1946I	acyl-CoA thioesterase	57.6046	-0.764527	0.463524	-1.64938	0.0990701	0.276392	-
PA4521	5063941	5064777	0.692951	COG3725V	hypothetical protein	42.2994	-0.801704	0.486912	-1.64651	0.0996593	0.277866	-
PA4598	5151078	5154209	0.655172	COG0841V	resistance-nodulation-cell division (RND) multidrug efflux transporter MexD	17.084	0.945604	0.574571	1.64576	0.099814	0.278029	+
PA4755	5339391	5339867	0.633124	COG0782K	transcription elongation factor GreA	89.919	-0.750209	0.455879	-1.64563	0.0998395	0.278029	-
PA3032	3395325	3396728	0.638177	COG1858P	cytochrome C Snr1	14.5032	0.972037	0.591144	1.64433	0.100108	0.278606	+
PA1386	1505749	1507017	0.525611	COG1134GM	ABC transporter ATP-binding protein	14.5905	1.00795	0.61331	1.64345	0.100289	0.278845	+
PA1800	1952665	1953975	0.597254	COG0544O	trigger factor	1020.83	0.663666	0.403855	1.64333	0.100316	0.278845	+
PA0281	314931	315800	0.656322	COG4208P	sulfate transporter CysW	14.6925	-0.993835	0.605038	-1.6426	0.100466	0.279092	-
PA5054	5693138	5694481	0.66369	COG1220O	ATP-dependent protease ATP-binding subunit HslU	272.817	-0.666188	0.405941	-1.6411	0.100777	0.279787	-
PA4571	5118538	5120565	0.66568	COG3258C	cytochrome C	483.148	-0.760675	0.464275	-1.63841	0.101336	0.281166	-
PA2771	3129729	3130754	0.670565	COG2199T	hypothetical protein	12.3482	-0.999101	0.610042	-1.63776	0.101472	0.281203	-
PA4253	4762267	4762635	0.598916	COG0093J	50S ribosomal protein L14	588.668	0.667318	0.407451	1.63779	0.101466	0.281203	+
PA2233	2456569	2457480	0.694079	COG1216R	protein PslC	20.8483	-0.906701	0.554007	-1.63662	0.101709	0.281689	-
PA3840	4302041	4303051	0.676558	COG3129R	SAM-dependent methyltransferase	38.0739	-0.812804	0.496904	-1.63574	0.101894	0.282031	-
PA3429	3837885	3838781	0.686734	COG0596R	epoxide hydrolase	9.25087	-1.03672	0.633948	-1.63534	0.101978	0.282091	-
PA0167	191697	192362	0.681682	COG1309K	transcriptional regulator	27.6473	-0.873359	0.53429	-1.63462	0.10213	0.282341	-
PA1948	2133391	2134389	0.668669	COG1172G	ribose ABC transporter membrane protein	68.5901	0.764774	0.468043	1.63398	0.102262	0.282535	+
PA4541	5082443	5086696	0.656559	-	hypothetical protein	39.6256	0.821871	0.503527	1.63223	0.102631	0.283384	+
PA5569	6263805	6264212	0.629902	COG0594J	ribonuclease P	404.195	0.662917	0.406386	1.63125	0.102837	0.283782	+
PA4282	4795642	4799277	0.670517	COG0419L	exonuclease	93.2153	-0.708822	0.43466	-1.63075	0.102943	0.283901	-
PA3183	3572324	3573793	0.653061	COG0364G	glucose-6-phosphate 1-dehydrogenase	441.779	0.659515	0.404527	1.63034	0.10303	0.28397	+
PA1413	1537755	1538627	0.704467	COG0583K	transcriptional regulator	52.9606	0.765835	0.469926	1.62969	0.103166	0.284173	+
PA1842	1999512	1999874	0.650138	COG3171S	hypothetical protein	25.2336	-0.876371	0.538538	-1.62732	0.10367	0.285389	-
PA3471	3883560	3885254	0.658407	COG0281C	malate dehydrogenase	226.412	-0.658436	0.404814	-1.62651	0.10384	0.285686	-
PA5045	5680898	5683366	0.641555	COG5009M	penicillin-binding protein 1A	147.864	-0.673918	0.414411	-1.62621	0.103906	0.285694	-
PA3967	4445999	4446391	0.641221	COG1017C	hypothetical protein	26.1045	0.884665	0.544286	1.62537	0.104084	0.286012	+
PA3087	3465093	3466073	0.699286	-	hypothetical protein	43.9358	-0.791259	0.487255	-1.62391	0.104395	0.286589	-
PA3187	3577320	3578480	0.671835	COG3839G	ABC transporter ATP-binding protein	235.365	-0.657138	0.404693	-1.62379	0.10442	0.286589	-
PA5269	5934770	5935045	0.648551	-	hypothetical protein	36.6138	-0.818288	0.504218	-1.62289	0.104614	0.28695	-
PA3678	4120469	4121107	0.663537	COG1309K	transcriptional regulator	55.9089	-0.756241	0.466628	-1.62065	0.105093	0.287917	-
PA5374	6050718	6051311	0.651515	COG1309K	BetI family transcriptional regulator	242.806	0.658461	0.406228	1.62092	0.105036	0.287917	+
PA5447	6135968	6137113	0.631763	COG0438M	glycosyltransferase WbpZ	87.8203	-0.705567	0.436158	-1.61769	0.10573	0.289489	-
PA2806	3160651	3161481	0.666667	COG2904S	7-cyano-7-deazaguanine reductase	31.4848	0.865925	0.535449	1.61719	0.105836	0.289607	+
PA4268	4771756	4772127	0.594086	COG0048J	30S ribosomal protein S12	803.19	0.649996	0.402457	1.61507	0.106296	0.29069	+
PA0945	1032763	1033824	0.660075	COG0150F	phosphoribosylaminoimidazole synthetase	188.068	0.668812	0.414226	1.61461	0.106396	0.290707	+
PA4837	5427716	5429842	0.669488	COG4773P	hypothetical protein	10.8698	0.99888	0.618711	1.61445	0.106429	0.290707	+
PA3028	3392268	3393485	0.703612	COG0303H	molybdenum cofactor biosynthesis protein A2	102.844	-0.690762	0.428053	-1.61373	0.106586	0.29096	-
PA1547	1684077	1684760	0.733918	COG2836S	hypothetical protein	20.1831	-0.903139	0.559776	-1.61339	0.106659	0.290986	-
PA5533	6227082	6227450	0.647696	-	hypothetical protein	28.0084	0.858164	0.532046	1.61295	0.106755	0.291075	+
PA0789	864095	865510	0.644068	COG1113E	amino acid permease	230.046	0.682271	0.423251	1.61198	0.106967	0.291304	+
PA3771	4229050	4230027	0.673824	COG2197TK	transcriptional regulator	16.5808	-0.932344	0.578332	-1.61213	0.106935	0.291304	-
PA3865a	4327395	4327559	0.424242	-	hypothetical protein	8.18838	1.03352	0.6417	1.61059	0.107268	0.29195	+
PA4756	5339864	5343085	0.643389	COG0458EF	carbamoyl phosphate synthase large subunit	421.067	-0.63412	0.39379	-1.6103	0.107332	0.29195	-
PA1282	1392564	1394069	0.713147	COG2814G	major facilitator superfamily (MFS) transporter	10.4395	1.00555	0.62476	1.60951	0.107506	0.292249	+
PA4109	4592990	4593880	0.702581	COG0583K	transcriptional regulator AmpR	44.219	0.780067	0.484753	1.6092	0.107572	0.292255	+
PA2973	3329690	3330670	0.632008	COG0616OU	peptidase	193.984	0.649426	0.403675	1.60878	0.107664	0.292331	+
PA5000	5617534	5618418	0.586441	COG1215M	alpha-1,3-rhamnosyltransferase WapR	154.918	-0.677409	0.421335	-1.60777	0.107886	0.29276	-
PA4200	4700000	4700866	0.696655	COG0491R	hypothetical protein	24.1142	-0.86648	0.539196	-1.60698	0.108058	0.293053	-
PA1643	1788284	1789393	0.659459	COG2603R	tRNA 2-selenouridine synthase	59.6951	-0.739087	0.460306	-1.60564	0.108353	0.293413	-
PA2223	2445545	2446564	0.528431	-	hypothetical protein	27.8836	-0.850095	0.529676	-1.60493	0.108509	0.293413	-
PA3171	3562106	3562804	0.658083	COG2227H	3-demethylubiquinone-9 3-methyltransferase	47.3337	-0.770226	0.479912	-1.60493	0.108509	0.293413	-
PA3969a	4448176	4448742	0.728395	-	hypothetical protein	45.7296	0.773101	0.481708	1.60492	0.108512	0.293413	+
PA4416	4949772	4951148	0.684822	COG0770M	UDP-N-acetylmuramoyl-tripeptide--D-alanyl-D-alanine ligase	273.098	-0.670792	0.417676	-1.60601	0.108271	0.293413	-
PA2327	2568929	2569693	0.701961	COG0600P	ABC transporter permease	19.1756	-0.909433	0.566764	-1.60461	0.10858	0.293424	-
PA3227	3614304	3614867	0.650709	COG0652O	peptidyl-prolyl cis-trans isomerase A	43.5861	-0.795981	0.496244	-1.60401	0.108711	0.293605	-
PA3527	3947095	3948141	0.680993	COG0418F	dihydroorotase	98.1356	-0.753727	0.470134	-1.60322	0.108886	0.293903	-
PA0367a	411856	412266	0.688564	-	acetyltransferase	29.0132	-0.870603	0.543612	-1.60152	0.109263	0.294396	-
PA0748	816105	817025	0.690554	-	-	13.8412	0.957239	0.597559	1.60192	0.109174	0.294396	+
PA3660	4100104	4101849	0.670676	COG0025P	sodium/hydrogen antiporter	76.0119	-0.712005	0.444517	-1.60175	0.109211	0.294396	-
PA1571	1712519	1712698	0.633333	-	hypothetical protein	47.7778	-0.77001	0.481383	-1.59958	0.109692	0.295379	-
PA3785	4243709	4244185	0.675052	COG2847S	hypothetical protein	51.6127	-0.75361	0.471503	-1.59831	0.109973	0.295961	-
PA1636	1780536	1783193	0.713695	COG2205T	two-component sensor KdpD	31.3792	0.834084	0.521955	1.598	0.110043	0.295975	+
PA0019	21067	21573	0.615385	COG0242J	peptide deformylase	217.282	-0.679203	0.425388	-1.59667	0.110339	0.296517	-
PA0117	137248	137976	0.688615	COG1028IQR	short-chain dehydrogenase	16.933	0.921192	0.577154	1.59609	0.110468	0.296517	+
PA4669	5237393	5238241	0.616019	COG1947I	4-diphosphocytidyl-2-C-methyl-D-erythritol kinase	126.355	0.670664	0.42031	1.59564	0.110569	0.296517	+
PA5016	5638949	5640592	0.675182	COG0508C	dihydrolipoamide acetyltransferase	689.757	-0.625099	0.391689	-1.59591	0.11051	0.296517	-
PA5450	6139604	6140869	0.662717	COG1134GM	ABC transporter	49.1119	-0.787524	0.493357	-1.59625	0.110432	0.296517	-
PA0760	828617	828871	0.635294	COG2938S	hypothetical protein	66.2559	0.721883	0.45259	1.595	0.110711	0.296624	+
PA2966	3324947	3325183	0.527426	COG0236IQ	acyl carrier protein	1488.34	-0.605604	0.379787	-1.59459	0.110804	0.296624	-
PA4296	4820532	4821359	0.64372	COG2197TK	two-component response regulator, PprB	40.8837	-0.821525	0.515134	-1.59478	0.110761	0.296624	-
PA3564	3995841	3996518	0.724189	COG0084L	hypothetical protein	14.1997	-0.963643	0.605125	-1.59247	0.111279	0.297569	-
PA4421.1	4956328	4956536	0.588517	-	-	59.0987	-0.801759	0.50348	-1.59244	0.111287	0.297569	-
PA0541	599107	599565	0.662309	COG3909C	hypothetical protein	82.6432	0.713654	0.448254	1.59208	0.111367	0.29761	+
PA0039	40589	40816	0.592105	-	hypothetical protein	314.286	-0.642221	0.404235	-1.58873	0.112121	0.299307	-
PA1868	2028968	2031298	0.698842	COG1450NU	secretion protein XqhA	8.8128	1.01194	0.637084	1.58839	0.112199	0.299307	+
PA4668	5236774	5237391	0.700647	COG3017M	molecular chaperone LolB	23.919	-0.860011	0.541349	-1.58865	0.11214	0.299307	-
PA3352	3763182	3763652	0.681529	COG3418NUO	hypothetical protein	346.718	0.622636	0.392265	1.58728	0.112449	0.299797	+
PA2210	2428852	2430177	0.695324	COG2271G	major facilitator superfamily (MFS) transporter	11.6404	0.970968	0.612417	1.58547	0.11286	0.300546	+
PA4494	5028980	5030248	0.662727	COG0642T	RoxS protein	182.028	-0.643588	0.40593	-1.58546	0.112861	0.300546	-
PA3943	4420204	4421799	0.705514	-	hypothetical protein	47.4173	-0.756226	0.477121	-1.58498	0.112971	0.300664	-
PA1580	1719109	1720395	0.616939	COG0372C	type II citrate synthase	461.916	-0.626467	0.395642	-1.58342	0.113326	0.301084	-
PA2682	3029187	3030428	0.683575	COG0412Q	hypothetical protein	9.73835	-0.996785	0.6294	-1.5837	0.113261	0.301084	-
PA4940	5544636	5544821	0.629032	COG3242S	hypothetical protein	43.1229	0.779225	0.492116	1.58342	0.113327	0.301084	+
PA0614	675390	675839	0.706667	COG3158P	hypothetical protein	14.9281	-0.932451	0.58904	-1.583	0.113421	0.301159	-
PA3852	4312707	4313642	0.67735	COG0625O	hypothetical protein	84.9005	-0.692787	0.437802	-1.58242	0.113554	0.301337	-
PA0654	707686	708480	0.592453	COG1586E	S-adenosylmethionine decarboxylase	60.0166	0.728468	0.460446	1.58209	0.113628	0.301359	+
PA5378	6055475	6056413	0.626198	COG2113E	hypothetical protein	86.3231	-0.720268	0.455386	-1.58167	0.113726	0.301443	-
PA4782	5370476	5370721	0.682927	-	hypothetical protein	19.3394	-0.889316	0.5626	-1.58073	0.113941	0.301837	-
PA2630	2974129	2975298	0.652137	COG2850S	hypothetical protein	68.1282	-0.712409	0.451206	-1.5789	0.114359	0.30277	-
PA2739	3100116	3102494	0.664565	COG0072J	phenylalanyl-tRNA synthetase subunit beta	317.167	0.619167	0.392795	1.57631	0.114954	0.304112	+
PA3242	3629667	3630605	0.679446	COG1560M	lipid A biosynthesis lauroyl acyltransferase	53.3472	0.759341	0.48178	1.57612	0.114999	0.304112	+
PA0088	105359	107218	0.696237	COG3519S	hypothetical protein	88.482	-0.689546	0.437608	-1.57572	0.115091	0.304178	-
PA4751	5335782	5337701	0.65	COG0465O	cell division protein FtsH	1035.75	-0.595285	0.378521	-1.57266	0.115797	0.305869	-
PA1330	1442069	1442848	0.676923	COG0300R	short-chain dehydrogenase	9.15285	-0.996184	0.633608	-1.57224	0.115895	0.305949	-
PA0757	825073	826455	0.703543	COG0642T	two-component sensor	28.4489	0.833859	0.53085	1.5708	0.116229	0.306655	+
PA4395	4925316	4925795	0.59375	COG1666S	nucleotide-binding protein	264.34	-0.62204	0.396081	-1.57049	0.116302	0.306669	-
PA4749	5333567	5334904	0.635277	COG1109G	phosphoglucosamine mutase	325.432	-0.618589	0.394353	-1.56862	0.116737	0.30764	-
PA2503	2820448	2821701	0.705742	-	hypothetical protein	43.3712	0.806473	0.514403	1.56778	0.116931	0.307973	+
PA3859	4318259	4318906	0.686728	COG0400R	carboxylesterase	99.782	-0.682414	0.435459	-1.56711	0.117088	0.308209	-
PA2942.1	3299022	3299269	0.673387	-	-	18.851	0.893467	0.571882	1.56233	0.11821	0.310983	+
PA2432	2728542	2729456	0.665574	COG0583K	bistable expression regulator, BexR	33.7084	-0.794691	0.509357	-1.56018	0.118717	0.311776	-
PA3347	3759376	3759681	0.643791	COG1366T	hypothetical protein	63.2375	0.71259	0.456693	1.56033	0.118683	0.311776	+
PA3891	4356876	4358039	0.669244	COG1125E	ABC transporter ATP-binding protein	28.9193	-0.822096	0.526898	-1.56026	0.1187	0.311776	-
PA0711	783009	783515	0.668639	COG3153R	hypothetical protein	10.6382	0.967147	0.620144	1.55955	0.118866	0.311988	+
PA2070	2269542	2272184	0.684071	COG1629P	hypothetical protein	6.90194	1.021	0.654826	1.55919	0.118951	0.312033	+
PA1725	1865494	1866138	0.674419	COG1317NU	type III secretion system protein	9.17063	0.997331	0.640094	1.5581	0.119209	0.312385	+
PA1872	2034066	2034857	0.674242	-	hypothetical protein	37.4243	-0.780202	0.500849	-1.55776	0.11929	0.312385	-
PA4462	4992870	4994363	0.620482	COG1508K	RNA polymerase factor sigma-54	216.902	-0.626166	0.401914	-1.55796	0.119242	0.312385	-
PA1531	1669086	1669952	0.651672	COG0834ET	hypothetical protein	14.0118	-0.925799	0.59452	-1.55722	0.119418	0.31254	-
PA0105	127378	128502	0.643556	COG1622C	cytochrome C oxidase subunit II	32.5729	0.814224	0.523509	1.55532	0.11987	0.313543	+
PA4180	4676282	4677925	0.672141	COG0028EH	acetolactate synthase	93.9655	-0.676182	0.434995	-1.55446	0.120075	0.3139	-
PA3647	4084505	4085011	0.599606	COG2825M	hypothetical protein	127.935	-0.650418	0.418527	-1.55407	0.120169	0.313965	-
PA1095	1186606	1186986	0.595801	COG1516NUO	flagellar protein FliS	454.296	-0.61349	0.395319	-1.55189	0.12069	0.315122	-
PA4079	4558302	4558991	0.684058	COG0300R	short-chain dehydrogenase	60.7718	-0.719591	0.464021	-1.55077	0.120956	0.315122	-
PA4329	4856960	4858411	0.668733	COG0469G	pyruvate kinase	298.708	-0.611775	0.394492	-1.55079	0.120951	0.315122	-
PA4376	4907841	4909037	0.639933	COG1488H	nicotinate phosphoribosyltransferase	56.7397	-0.752727	0.485373	-1.55082	0.120945	0.315122	-
PA4718	5297007	5297483	0.708595	COG0342U	hypothetical protein	70.7889	0.698385	0.450106	1.5516	0.120757	0.315122	+
PA3473	3886328	3887227	0.687778	COG2962R	hypothetical protein	18.3232	0.884192	0.57051	1.54983	0.121183	0.315495	+
PA5255	5916918	5917400	0.621118	COG3160K	anti-RNA polymerase sigma 70 factor	242.048	-0.630962	0.407178	-1.5496	0.121238	0.315495	-
PA1210	1310688	1311386	0.676681	COG1741R	hypothetical protein	9.46827	-0.984261	0.635643	-1.54845	0.121514	0.315991	-
PA3653	4091671	4092228	0.632616	COG0233J	ribosome recycling factor	186.669	0.650385	0.420083	1.54823	0.121567	0.315991	+
PA2127	2340414	2341640	0.667482	COG3969R	hypothetical protein	340.955	0.618434	0.400307	1.5449	0.122371	0.317294	+
PA2993	3350635	3351663	0.673469	COG1477H	hypothetical protein	74.4318	-0.699956	0.453043	-1.54501	0.122344	0.317294	-
PA3243	3630765	3631556	0.694444	COG0850D	septum formation inhibitor	48.9612	-0.782275	0.506244	-1.54525	0.122286	0.317294	-
PA3658	4096124	4098826	0.647799	COG2844O	PII uridylyl-transferase	81.8242	-0.694213	0.449412	-1.54471	0.122415	0.317294	-
PA5224	5881679	5883013	0.667416	COG0006E	aminopeptidase	231.733	-0.617612	0.399596	-1.54559	0.122204	0.317294	-
PA5359	6026219	6026674	0.662281	COG4315S	hypothetical protein	36.2931	-0.771297	0.49968	-1.54358	0.12269	0.317824	-
PA3085	3463889	3464152	0.613636	COG3139S	hypothetical protein	24.9876	-0.825568	0.535004	-1.54311	0.122805	0.317942	-
PA0392	434226	434819	0.614478	COG0762S	hypothetical protein	79.2519	-0.68115	0.441848	-1.54159	0.123173	0.318425	-
PA3998	4478627	4478908	0.613475	COG2921S	hypothetical protein	35.8245	-0.772185	0.500895	-1.54161	0.123168	0.318425	-
PA4065	4542658	4543923	0.686414	COG0577V	hypothetical protein	11.3945	-0.956115	0.620374	-1.54119	0.12327	0.318425	-
PA4201	4700906	4701946	0.704131	COG1181M	D-alanine--D-alanine ligase	115.72	-0.651833	0.422873	-1.54144	0.12321	0.318425	-
PA1451	1578839	1580182	0.696429	COG1512R	hypothetical protein	28.0418	0.806133	0.523481	1.53995	0.123573	0.318582	+
PA4108a	4592752	4592973	0.585586	-	hypothetical protein	10.1593	-0.963714	0.62554	-1.54061	0.123411	0.318582	-
PA4322	4851310	4852317	0.702381	COG0714R	hypothetical protein	75.0178	-0.686271	0.445541	-1.54031	0.123484	0.318582	-
PA5455	6145399	6147027	0.670964	COG0438M	hypothetical protein	100.106	-0.673056	0.437108	-1.5398	0.12361	0.318582	-
PA0929	1015938	1016657	0.663889	COG0745TK	two-component response regulator	22.9751	0.849448	0.551904	1.53912	0.123774	0.318691	+
PA3659	4098844	4100052	0.691481	COG0436E	succinyldiaminopimelate transaminase	35.9285	-0.770145	0.500496	-1.53876	0.123862	0.318691	-
PA5011	5629786	5630853	0.691011	COG0859M	heptosyltransferase I	101.61	0.659181	0.428336	1.53893	0.123821	0.318691	+
PA1113	1205771	1207537	0.683645	COG1132V	ABC transporter ATP-binding protein/permease	20.3785	-0.861254	0.56002	-1.5379	0.124073	0.319056	-
PA0527	585980	586663	0.640351	COG0664T	transcriptional regulator Dnr	55.1524	-0.78388	0.51042	-1.53576	0.124598	0.319327	-
PA0973	1057400	1057906	0.625247	COG2885M	peptidoglycan associated lipoprotein OprL	1276.03	-0.602204	0.391921	-1.53654	0.124405	0.319327	-
PA3233	3619616	3621415	0.677222	COG2905T	hypothetical protein	31.4704	-0.796415	0.518519	-1.53594	0.124553	0.319327	-
PA4474	5002455	5003897	0.665974	COG0312R	hypothetical protein	199.266	-0.62418	0.406328	-1.53615	0.124502	0.319327	-
PA4580	5128563	5129117	0.663063	COG3236S	hypothetical protein	41.6129	0.749534	0.487752	1.53671	0.124364	0.319327	+
PA5277	5941487	5942734	0.689103	COG0019E	diaminopimelate decarboxylase	188.306	-0.689307	0.448503	-1.53691	0.124316	0.319327	-
PA0284	317966	318148	0.63388	COG5583S	hypothetical protein	21.6559	0.848957	0.553282	1.5344	0.124931	0.319999	+
PA3246	3632788	3633423	0.683962	COG0564J	pseudouridine synthase	18.0876	0.910449	0.593557	1.53389	0.125058	0.320145	+
PA3869	4332653	4333036	0.552083	COG3267U	hypothetical protein	9.65593	0.966383	0.630161	1.53355	0.12514	0.320177	+
PA0270	306174	306581	0.661765	COG1917S	hypothetical protein	12.6933	-0.929707	0.606498	-1.53291	0.125298	0.3204	-
PA2691	3044947	3046152	0.708126	COG1252C	hypothetical protein	39.5142	-0.779392	0.508971	-1.53131	0.125693	0.321232	-
PA4198	4696281	4697903	0.67098	COG0318IQ	acyl-CoA synthetase	47.0737	0.752835	0.491927	1.53038	0.125923	0.321638	+
PA5550	6244962	6245735	0.648579	COG1349KG	GlmR transcriptional regulator	23.5726	0.827428	0.540778	1.53007	0.125999	0.321654	+
PA0827	901934	902812	0.657565	-	hypothetical protein	12.1624	-0.940667	0.615164	-1.52913	0.126232	0.322068	-
PA2234	2457510	2458280	0.666667	COG1596M	protein PslD	18.6532	-0.878059	0.574688	-1.52789	0.12654	0.322314	-
PA3578	4009542	4010327	0.679389	COG0384R	hypothetical protein	63.9307	-0.700797	0.458587	-1.52817	0.126471	0.322314	-
PA4297	4821385	4823055	0.639138	COG4655S	protein TadG	11.1725	0.955654	0.62533	1.52824	0.126453	0.322314	+
PA0648	702828	703058	0.528139	-	hypothetical protein	31.5704	-0.798095	0.522678	-1.52693	0.126777	0.322506	-
PA1193	1294138	1294809	0.66369	COG2818L	hypothetical protein	45.5652	0.742964	0.486675	1.52661	0.126858	0.322506	+
PA1375	1491913	1493055	0.731409	COG0111HE	erythronate-4-phosphate dehydrogenase	74.0561	0.682181	0.446907	1.52645	0.126898	0.322506	+
PA2302	2532669	2539043	0.722353	COG1020Q	protein AmbE	21.2362	0.841337	0.551086	1.52669	0.126838	0.322506	+
PA2301	2532059	2532601	0.707182	COG2606S	hypothetical protein	13.203	-0.918386	0.601851	-1.52594	0.127026	0.322652	-
PA1106	1197838	1198551	0.665266	-	hypothetical protein	35.8139	-0.763608	0.500711	-1.52505	0.127247	0.323034	-
PA3250	3636621	3637679	0.649669	COG1840P	hypothetical protein	22.5072	-0.83267	0.54644	-1.52381	0.127557	0.323461	-
PA4545	5091961	5092986	0.650097	COG4105R	competence protein ComL	136.232	-0.693279	0.454925	-1.52394	0.127523	0.323461	-
PA3172	3562801	3563481	0.684288	COG0546R	phosphoglycolate phosphatase	29.4773	-0.791455	0.519665	-1.52301	0.127756	0.323787	-
PA0928	1012975	1015752	0.669546	COG0642T	sensor/response regulator hybrid	87.4108	-0.66409	0.436233	-1.52233	0.127927	0.324039	-
PA0900	984245	984535	0.632302	-	hypothetical protein	49.0776	-0.726419	0.477813	-1.5203	0.128436	0.324967	-
PA1997	2182452	2184407	0.694785	COG0365I	acetoacetyl-CoA synthetase	59.0505	-0.703859	0.4629	-1.52054	0.128374	0.324967	-
PA0408	449639	450046	0.57598	COG0745TK	twitching motility protein PilG	284.223	-0.615749	0.405159	-1.51977	0.128569	0.325123	-
PA0412	453239	454114	0.665525	COG1352NT	methyltransferase PilK	96.3694	-0.689484	0.454098	-1.51836	0.128924	0.325791	-
PA1107	1198750	1199946	0.664996	COG3706T	hypothetical protein	16.133	-0.897076	0.591001	-1.51789	0.129042	0.325791	-
PA2856	3208673	3209278	0.668317	COG2755E	acyl-CoA thioesterase	73.7	0.68125	0.448819	1.51787	0.129047	0.325791	+
PA5463	6152386	6152721	0.684524	-	hypothetical protein	21.2203	-0.836829	0.551727	-1.51674	0.129331	0.326329	-
PA3664	4103732	4104079	0.66092	COG1393P	hypothetical protein	55.5732	0.72034	0.475075	1.51626	0.129453	0.326455	+
PA1658	1805753	1807228	0.625339	COG3517S	hypothetical protein	41.0597	0.742675	0.489971	1.51575	0.129582	0.326601	+
PA3354	3764476	3765087	0.71732	COG3222S	hypothetical protein	17.9085	-0.874836	0.577693	-1.51436	0.129934	0.327307	-
PA0437	489387	490658	0.687893	COG0402FR	cytosine deaminase	17.183	0.880351	0.581596	1.51368	0.130107	0.327434	+
PA1521	1653106	1654410	0.675096	COG0402FR	guanine deaminase	19.7394	-0.855103	0.564947	-1.5136	0.130127	0.327434	-
PA0501	560808	562013	0.71393	COG0156H	8-amino-7-oxononanoate synthase	66.3051	0.687363	0.454336	1.5129	0.130306	0.327702	+
PA3077	3450838	3451509	0.686012	COG0745TK	two-component response regulator	15.0894	-0.913633	0.604154	-1.51225	0.13047	0.327753	-
PA3272	3663509	3667855	0.713826	COG1201R	ATP-dependent DNA helicase	139.94	-0.659966	0.43636	-1.51244	0.130423	0.327753	-
PA4157	4652714	4653502	0.711027	COG1414K	transcriptional regulator	32.8906	0.770546	0.51001	1.51084	0.130828	0.328474	+
PA3947	4426952	4428130	0.624258	COG2200T	protein RocR	26.2116	0.799514	0.529688	1.5094	0.131196	0.329215	+
PA4398	4927998	4930094	0.66619	COG5000T	two-component sensor	21.7896	-0.828637	0.549289	-1.50856	0.131411	0.329573	-
PA3224	3612042	3612359	0.616352	-	hypothetical protein	24.2056	-0.830727	0.551009	-1.50765	0.131645	0.32998	-
PA0395	436570	437604	0.631884	COG2805NU	twitching motility protein PilT	137.428	-0.664926	0.441295	-1.50676	0.131872	0.330006	-
PA3115	3495446	3498205	0.671739	COG3170NU	Motility protein FimV	1276.26	-0.579516	0.384606	-1.50678	0.131867	0.330006	-
PA3528	3948138	3948812	0.654815	COG0847L	ribonuclease T	62.2172	-0.691447	0.458819	-1.50701	0.131807	0.330006	-
PA5452	6141666	6143105	0.677083	COG0836M	phosphomannose isomerase/GDP-mannose WbpW	66.9323	-0.689896	0.458081	-1.50606	0.132052	0.330276	-
PA5021	5647814	5649430	0.687693	COG3263P	sodium/hydrogen antiporter	101.74	0.675182	0.448549	1.50526	0.132258	0.330608	+
PA1021	1107000	1107761	0.707349	COG1024I	enoyl-CoA hydratase	9.73487	-0.953817	0.634295	-1.50374	0.132648	0.331401	-
PA3941	4418708	4419304	0.715243	COG0546R	hypothetical protein	22.6079	-0.818921	0.545014	-1.50257	0.13295	0.331976	-
PA3878	4345010	4346878	0.684323	COG3850T	two-component sensor NarX	130.912	0.626706	0.417663	1.50051	0.133483	0.333125	+
PA1423	1548334	1549587	0.658692	COG0840NT	protein BdlA	54.294	-0.745424	0.49714	-1.49943	0.133763	0.333641	-
PA0407	448431	449384	0.65304	COG0189HJ	glutathione synthetase	61.7741	-0.697436	0.465282	-1.49895	0.133886	0.333764	-
PA2985	3343178	3343711	0.640449	COG3216S	hypothetical protein	35.5247	0.75942	0.506843	1.49833	0.134047	0.333802	+
PA5526	6218857	6219069	0.530516	-	hypothetical protein	148.673	0.618535	0.412765	1.49852	0.133999	0.333802	+
PA3118	3500668	3501750	0.648199	COG0473CE	3-isopropylmalate dehydrogenase	50.6746	-0.708623	0.473205	-1.4975	0.134264	0.334161	-
PA1643a	1789372	1789719	0.66092	-	aldehyde-activating protein	16.0693	-0.870222	0.581394	-1.49679	0.134449	0.334438	-
PA0778	845278	845682	0.669136	COG5513S	inhibitor of cysteine peptidase	29.7534	-0.773647	0.517807	-1.49408	0.135153	0.33568	-
PA2010	2198891	2199694	0.70398	COG1414K	transcriptional regulator	50.1926	-0.712109	0.476637	-1.49403	0.135169	0.33568	-
PA3135	3516938	3517858	0.672096	COG0583K	transcriptional regulator	26.8173	0.800886	0.535885	1.49451	0.135042	0.33568	+
PA1440	1569721	1570308	0.656463	COG3318R	hypothetical protein	233.45	0.627914	0.420532	1.49314	0.135401	0.336073	+
PA0386	427586	428740	0.700433	COG0635H	coproporphyrinogen III oxidase	25.5535	-0.842582	0.5645	-1.49262	0.135538	0.336231	-
PA2017	2206999	2207928	0.670968	COG3204S	hypothetical protein	41.5014	-0.844407	0.566239	-1.49126	0.135894	0.336932	-
PA0302	341111	342265	0.645887	COG3842E	polyamine transporter PotG	93.6967	-0.644136	0.432439	-1.48954	0.136345	0.337227	-
PA0779	845793	848192	0.652083	COG0466O	ATP-dependent protease	460.455	-0.598525	0.4016	-1.49035	0.136132	0.337227	-
PA1177	1276617	1276784	0.64881	COG4459C	periplasmic nitrate reductase protein NapE	7.10063	0.966731	0.649197	1.48912	0.136456	0.337227	+
PA2624	2967161	2969386	0.637916	COG2838C	isocitrate dehydrogenase	562.827	-0.575962	0.386777	-1.48913	0.136453	0.337227	-
PA3815	4272165	4272656	0.642276	COG1959K	IscR protein	233.086	0.638387	0.428588	1.48951	0.136353	0.337227	+
PA5372	6047364	6049049	0.673784	COG2303E	choline dehydrogenase	190.812	0.634406	0.425774	1.49001	0.136222	0.337227	+
PA3070	3442823	3443803	0.672783	COG0714R	hypothetical protein	92.1481	-0.647174	0.435156	-1.48722	0.136956	0.337367	-
PA3593	4026812	4028539	0.694444	COG1960I	acyl-CoA dehydrogenase	7.18129	0.967049	0.650235	1.48723	0.136954	0.337367	+
PA3918	4386605	4387087	0.68323	COG0315H	molybdenum cofactor biosynthesis protein MoaC	43.5581	-0.727142	0.48877	-1.4877	0.136831	0.337367	-
PA4439	4971986	4973332	0.67706	COG0180J	tryptophanyl-tRNA synthetase	143.643	-0.647531	0.435141	-1.48809	0.136726	0.337367	-
PA4557	5104986	5105930	0.646561	COG0761IM	4-hydroxy-3-methylbut-2-enyl diphosphate reductase	67.7885	-0.671499	0.451363	-1.48771	0.136827	0.337367	-
PA5043	5679053	5679649	0.623116	COG3166NU	type 4 fimbrial biogenesis protein PilN	132.531	-0.636167	0.427505	-1.48809	0.136727	0.337367	-
PA0091	110976	112907	0.671843	COG3501S	VgrG protein	144.756	-0.616324	0.415171	-1.4845	0.137675	0.338955	-
PA3067	3435987	3436430	0.686937	COG1846K	transcriptional regulator	7.49341	-0.960969	0.647567	-1.48397	0.137817	0.339116	-
PA4459	4990833	4991405	0.588133	COG3117S	hypothetical protein	43.2856	-0.73305	0.494069	-1.4837	0.137889	0.339116	-
PA1471	1599024	1599320	0.659933	-	hypothetical protein	33.7152	-0.753016	0.50792	-1.48255	0.138194	0.339501	-
PA4944	5548397	5548645	0.578313	COG1923R	RNA-binding protein Hfq	337.102	-0.589623	0.397653	-1.48276	0.138139	0.339501	-
PA5123	5771455	5772027	0.696335	-	hypothetical protein	15.0685	-0.872637	0.588877	-1.48187	0.138376	0.339765	-
PA0070	82404	83318	0.679781	COG3133M	hypothetical protein	732.137	-0.590325	0.398699	-1.48063	0.138706	0.339843	-
PA1040	1126341	1126838	0.662651	-	hypothetical protein	24.7507	-0.795515	0.537147	-1.481	0.138606	0.339843	-
PA1585	1724244	1727075	0.631709	COG0567C	2-oxoglutarate dehydrogenase E1	1064.6	-0.564107	0.380908	-1.48095	0.138619	0.339843	-
PA3800	4259255	4260397	0.670166	COG1520S	hypothetical protein	327.938	-0.585268	0.39522	-1.48087	0.138642	0.339843	-
PA0074	87000	90098	0.706034	COG0515RTKL	serine/threonine protein kinase PpkA	162.637	-0.618081	0.418413	-1.4772	0.139621	0.34172	-
PA1071	1158658	1159425	0.653646	COG0411E	leucine/isoleucine/valine ABC transporter ATP-binding protein	64.6913	-0.671167	0.454348	-1.47721	0.13962	0.34172	-
PA3662	4102768	4103061	0.64966	-	hypothetical protein	280.046	-0.700322	0.474372	-1.47632	0.139859	0.342119	-
PA4636a	5204648	5204830	0.666667	-	hypothetical protein	11.3912	0.906012	0.614345	1.47476	0.140277	0.342774	+
PA5382	6060340	6061233	0.709172	COG0583K	transcriptional regulator	16.1574	0.853865	0.578967	1.47481	0.140264	0.342774	+
PA2439	2735194	2737194	0.736132	COG0330O	hypothetical protein	14.9892	0.864274	0.5869	1.47261	0.140857	0.344007	+
PA1396	1517146	1518768	0.688232	COG0642T	two-component sensor	29.1638	0.775313	0.5268	1.47174	0.141091	0.34421	+
PA1753	1893620	1894117	0.64257	COG0589T	hypothetical protein	59.26	-0.68402	0.464721	-1.47189	0.14105	0.34421	-
PA1056	1145197	1146696	0.688	COG0651CP	monovalent cation/H+ antiporter subunit D	42.0247	-0.716512	0.487108	-1.47095	0.141305	0.344548	-
PA1342	1455815	1456723	0.620462	COG0834ET	ABC transporter	607.684	-0.563774	0.383652	-1.46949	0.141699	0.345326	-
PA2496	2814767	2815282	0.680233	COG2318S	hypothetical protein	7.5613	0.948577	0.645704	1.46906	0.141817	0.345429	+
PA0623	682567	683070	0.628968	COG3498R	bacteriophage protein	98.0066	-0.64824	0.441488	-1.46831	0.142021	0.345741	-
PA0231	261179	261970	0.708333	COG0596R	beta-ketoadipate enol-lactone hydrolase	11.8462	-0.902631	0.614977	-1.46775	0.142172	0.345925	-
PA0419	466018	466740	0.713693	COG1385S	16S ribosomal RNA methyltransferase RsmE	39.4295	0.726685	0.496251	1.46435	0.143098	0.347623	+
PA2330	2571688	2572755	0.734082	COG1960I	hypothetical protein	18.1648	-0.837646	0.571925	-1.46461	0.143028	0.347623	-
PA4802.1	5387766	5387857	0.673913	-	-	10.2755	0.911919	0.622548	1.46482	0.142971	0.347623	+
PA3687	4127756	4130392	0.698521	COG2352C	phosphoenolpyruvate carboxylase	187.622	-0.603088	0.411933	-1.46404	0.143182	0.347642	-
PA1188	1289965	1291146	0.700508	COG1804C	hypothetical protein	22.387	-0.801435	0.547958	-1.46259	0.143581	0.348423	-
PA3186	3575912	3577276	0.651282	COG3659M	glucose/carbohydrate outer membrane porin OprB	401.575	-0.578539	0.395804	-1.46168	0.143828	0.348839	-
PA0452	508959	509753	0.637736	COG0330O	stomatin-like protein	17.3337	0.847074	0.579724	1.46117	0.143969	0.348995	+
PA0826	900408	901046	0.524257	-	hypothetical protein	41.0459	0.752943	0.516125	1.45884	0.14461	0.350233	+
PA3409	3817546	3818532	0.740628	COG3712PT	transmembrane sensor	7.67472	0.941166	0.645185	1.45875	0.144633	0.350233	+
PA5440a	6120850	6121065	0.671296	-	hypothetical protein	19.4044	0.840223	0.576574	1.45727	0.145043	0.351039	+
PA1462	1592271	1593059	0.664132	COG1192D	plasmid partitioning protein	165.556	0.594461	0.408495	1.45524	0.145602	0.352205	+
PA0476	536142	537869	0.6875	COG1953FH	permease	15.1787	0.876633	0.602626	1.45469	0.145755	0.35239	+
PA0076	90844	91524	0.718062	COG3913S	hypothetical protein	33.6598	-0.750575	0.51618	-1.4541	0.14592	0.352414	-
PA3927	4402638	4403426	0.688213	COG2207K	transcriptional regulator	20.9797	0.806405	0.554517	1.45425	0.145878	0.352414	+
PA2237	2461460	2462788	0.673439	COG3664G	protein PslG	19.3877	-0.817468	0.562291	-1.45382	0.145997	0.352415	-
PA4855	5450757	5452046	0.691473	COG0151F	phosphoribosylamine--glycine ligase	83.9859	0.640077	0.440434	1.45329	0.146144	0.352583	+
PA1160	1258087	1258470	0.721354	-	hypothetical protein	23.8344	-0.783946	0.539832	-1.45221	0.146445	0.353122	-
PA0460	520737	521315	0.689119	-	hypothetical protein	175.679	-0.589704	0.406904	-1.44925	0.147268	0.354921	-
PA1673	1824969	1825430	0.597403	COG2703P	hypothetical protein	724.033	-0.661489	0.456984	-1.44751	0.147754	0.355903	-
PA0561	618176	619330	0.577489	-	hypothetical protein	35.0213	-0.735092	0.508182	-1.44651	0.148033	0.356251	-
PA4330	4858490	4859263	0.673127	COG1024I	enoyl-CoA hydratase	21.6063	-0.796053	0.550355	-1.44644	0.148055	0.356251	-
PA5207	5861721	5862989	0.687943	COG0306P	phosphate transporter	75.3	-0.646963	0.4481	-1.44379	0.148797	0.35785	-
PA4233	4747154	4748542	0.683225	COG2814G	major facilitator superfamily (MFS) transporter	107.451	0.622876	0.43181	1.44248	0.149167	0.358518	+
PA4530	5074172	5074372	0.661692	COG3024S	zinc-binding protein	15.507	-0.849636	0.589105	-1.44225	0.149232	0.358518	-
PA3823	4279389	4280507	0.645219	COG0343J	queuine tRNA-ribosyltransferase	63.1913	0.659609	0.457977	1.44027	0.149792	0.359485	+
PA5341	6009571	6010191	0.726248	COG1280E	hypothetical protein	7.51097	0.931233	0.646555	1.4403	0.149783	0.359485	+
PA2858	3209981	3212473	0.714801	COG3127Q	hypothetical protein	53.4262	-0.677178	0.470736	-1.43855	0.150278	0.360323	-
PA5176	5828904	5829470	0.664903	COG1051F	ADP-ribose diphosphatase NudE	153.774	0.60217	0.41863	1.43843	0.150312	0.360323	+
PA5381	6059823	6060200	0.701058	-	hypothetical protein	21.6806	-0.807789	0.561667	-1.4382	0.150378	0.360323	-
PA3108	3488409	3489914	0.642098	COG0034F	amidophosphoribosyltransferase	259.417	0.568959	0.396075	1.43649	0.150862	0.361118	+
PA5070	5707236	5708039	0.640547	COG0805U	transporter TatC	42.7189	-0.72246	0.50294	-1.43647	0.150868	0.361118	-
PA1524	1657738	1659192	0.680412	COG4630F	xanthine dehydrogenase	38.3011	-0.744936	0.519309	-1.43448	0.151436	0.36172	-
PA2798	3155072	3156256	0.631224	COG2208TK	two-component response regulator	372.282	0.563718	0.392951	1.43458	0.151408	0.36172	+
PA4048	4530743	4531387	0.668217	COG3577R	hypothetical protein	25.0111	-0.775762	0.540788	-1.4345	0.151428	0.36172	-
PA5411	6087099	6088199	0.654859	COG1018C	protein GbcB	11.784	0.876083	0.610499	1.43503	0.151279	0.36172	+
PA3567	3998137	3999150	0.688363	COG0604CR	oxidoreductase	50.3533	-0.682216	0.475982	-1.43328	0.151778	0.362347	-
PA1941	2123897	2125792	0.67616	-	hypothetical protein	63.7172	-0.652619	0.456383	-1.42998	0.152723	0.364412	-
PA0246	277894	279399	0.704515	COG2814G	major facilitator superfamily (MFS) transporter	48.1256	0.697266	0.487773	1.42949	0.152864	0.364559	+
PA0641	695082	698696	0.663624	COG4733S	bacteriophage protein	215.487	-0.574933	0.402337	-1.42898	0.153009	0.364715	-
PA0258	289205	289390	0.516129	-	hypothetical protein	14.4375	-0.849679	0.594798	-1.42852	0.153143	0.364843	-
PA2475	2792799	2794133	0.699625	COG2124Q	cytochrome P450	18.6527	0.804758	0.563988	1.42691	0.153607	0.365405	+
PA3089	3467085	3468050	0.720497	COG3782S	hypothetical protein	15.6471	-0.846847	0.593576	-1.42669	0.15367	0.365405	-
PA3585	4018112	4018441	0.660606	COG3136R	membrane protein GlpM	14.9692	0.843438	0.591228	1.42659	0.153699	0.365405	+
PA4841	5434116	5434652	0.707635	COG1443I	hypothetical protein	42.7836	-0.692079	0.484916	-1.42721	0.153518	0.365405	-
PA1990	2175062	2176888	0.727969	COG1506E	PqqH protein	9.42209	-0.898881	0.630469	-1.42573	0.153945	0.3658	-
PA1474	1600415	1601893	0.686275	-	hypothetical protein	366.042	0.561046	0.39385	1.42452	0.154297	0.366444	+
PA4417	4951141	4952604	0.693306	COG0769M	UDP-N-acetylmuramoylalanyl-D-glutamate--2,6-diaminopimelate ligase	365.056	-0.566158	0.397601	-1.42394	0.154465	0.366653	-
PA4804	5388702	5390099	0.678827	COG0531E	amino acid permease	22.281	0.780743	0.548407	1.42366	0.154546	0.366655	+
PA3275	3668840	3669169	0.675758	COG1742S	hypothetical protein	10.8824	0.87838	0.617474	1.42254	0.154871	0.366933	+
PA3491	3908412	3910736	0.71914	COG4656C	electron transport complex protein RnfC	45.1224	0.701363	0.493077	1.42242	0.154904	0.366933	+
PA4399	4930099	4930677	0.697755	COG2096S	hypothetical protein	13.7312	-0.872085	0.613037	-1.42256	0.154862	0.366933	-
PA4980	5592633	5593424	0.719697	COG1024I	enoyl-CoA hydratase	6.94963	0.925775	0.651332	1.42136	0.155213	0.367475	+
PA0713	784173	784466	0.612245	-	hypothetical protein	21.5927	-0.817273	0.575548	-1.41999	0.15561	0.368224	-
PA3676	4116188	4119265	0.664068	COG0841V	resistance-nodulation-cell division (RND) efflux transporter	75.1186	0.644406	0.454174	1.41885	0.155942	0.368817	+
PA5319	5988646	5989320	0.682963	COG2003L	DNA repair protein RadC	56.0052	0.683128	0.481825	1.41779	0.156251	0.369358	+
PA1206	1305583	1306056	0.656118	-	hypothetical protein	25.4153	0.763156	0.538705	1.41665	0.156586	0.369957	+
PA0892	975613	976377	0.654902	COG4598E	arginine/ornithine transporter AotP	52.4053	-0.664318	0.469194	-1.41587	0.156813	0.370112	-
PA5227	5883972	5884286	0.657143	COG3027S	hypothetical protein	35.9922	-0.711017	0.502165	-1.4159	0.156803	0.370112	-
PA0298	335527	336885	0.632082	COG0174E	glutamine synthetase	136.115	-0.588641	0.415887	-1.41539	0.156955	0.370256	-
PA0346	389334	389696	0.658402	-	hypothetical protein	16.6836	0.814893	0.576329	1.41394	0.15738	0.370508	+
PA1013	1096063	1096773	0.601969	COG0152F	phosphoribosylaminoimidazole-succinocarboxamide synthase	194.038	-0.58922	0.416691	-1.41405	0.157348	0.370508	-
PA2526	2847776	2850886	0.677274	COG0841V	resistance-nodulation-cell division (RND) efflux transporter	33.2512	-0.747204	0.528554	-1.41368	0.157457	0.370508	-
PA4009	4489641	4490498	0.675991	COG3315Q	hypothetical protein	31.8075	0.753905	0.533121	1.41414	0.157322	0.370508	+
PA5518	6210065	6211768	0.678991	COG4651P	potassium efflux transporter	109.24	0.603134	0.426654	1.41364	0.157468	0.370508	+
PA0085	103350	103838	0.625767	COG3157S	hypothetical protein	530.621	-0.556783	0.394049	-1.41298	0.157661	0.370772	-
PA1035	1123356	1123850	0.581818	COG5608S	hypothetical protein	43.3869	-0.701631	0.49706	-1.41156	0.158079	0.371562	-
PA3657	4095172	4095957	0.618321	COG0024J	methionine aminopeptidase	164.754	-0.592519	0.420155	-1.41024	0.158469	0.372289	-
PA0361	404386	406119	0.710496	COG0405E	gamma-glutamyltranspeptidase	82.2919	0.638924	0.453473	1.40896	0.158848	0.372794	+
PA2326	2566875	2568284	0.67305	COG2141C	hypothetical protein	7.12282	0.919401	0.652532	1.40897	0.158843	0.372794	+
PA4614	5172253	5172666	0.601449	COG1970M	large-conductance mechanosensitive channel	121.673	-0.616982	0.43804	-1.4085	0.158982	0.372917	-
PA4602	5160738	5161991	0.657895	COG0112E	serine hydroxymethyltransferase	290.428	0.575396	0.408668	1.40798	0.159137	0.373089	+
PA3977	4457362	4458645	0.669782	COG0001H	glutamate-1-semialdehyde aminotransferase	128.578	-0.587748	0.417855	-1.40658	0.159551	0.373867	-
PA5173	5824787	5825719	0.676313	COG0549E	carbamate kinase	522.823	-0.640473	0.45557	-1.40587	0.159762	0.374171	-
PA2756	3117177	3117611	0.643678	COG3056M	hypothetical protein	98.4661	-0.619297	0.440712	-1.40522	0.159956	0.374299	-
PA5167	5817191	5818186	0.629518	COG1638G	c4-dicarboxylate-binding protein	90.346	-0.624605	0.444515	-1.40514	0.15998	0.374299	-
PA1690	1840468	1841517	0.64381	COG4792U	translocation protein in type III secretion	10.1876	0.876461	0.624076	1.40442	0.160195	0.374609	+
PA0195	224101	225219	0.705987	COG3288C	NAD(P) transhydrogenase subunit alpha	63.0091	0.643705	0.458688	1.40336	0.160509	0.37515	+
PA4781	5369187	5370368	0.695431	COG3437KT	cyclic di-GMP phosphodiesterase	39.8375	-0.698752	0.498436	-1.40189	0.160948	0.375985	-
PA2549	2880520	2881563	0.633142	COG0861P	hypothetical protein	63.7707	0.637912	0.45521	1.40136	0.161107	0.376165	+
PA1163	1260557	1263166	0.686207	COG5309G	NdvB protein	19.1892	0.788443	0.562752	1.40105	0.1612	0.376188	+
PA0649	703477	704082	0.653465	COG0512EH	anthranilate synthase component II	69.1435	-0.650445	0.464494	-1.40033	0.161414	0.376452	-
PA4846	5441837	5442280	0.630631	COG0757E	3-dehydroquinate dehydratase	64.5619	-0.704134	0.502911	-1.40012	0.161478	0.376452	-
PA1414	1538683	1538916	0.641026	-	hypothetical protein	966.993	-0.664473	0.475113	-1.39856	0.161946	0.377351	-
PA0551	610214	611275	0.664783	COG0057G	D-erythrose 4-phosphate dehydrogenase	101.904	0.615524	0.440694	1.39671	0.1625	0.37828	+
PA3398	3803617	3804543	0.692557	COG0583K	transcriptional regulator	29.9107	0.724252	0.518553	1.39668	0.16251	0.37828	+
PA5314	5985219	5985581	0.644628	COG3450R	hypothetical protein	12.1767	0.846913	0.606934	1.3954	0.162897	0.378986	+
PA2943	3299492	3300586	0.708676	COG0722E	phospho-2-dehydro-3-deoxyheptonate aldolase	29.1459	0.735219	0.527061	1.39494	0.163034	0.379111	+
PA4635a	5204385	5204648	0.708333	-	hypothetical protein	18.021	0.795498	0.570489	1.39442	0.163192	0.379287	+
PA0944	1032095	1032763	0.648729	COG0299F	phosphoribosylglycinamide formyltransferase	48.4287	0.669642	0.481454	1.39088	0.164263	0.381388	+
PA2191	2410344	2411480	0.628848	-	adenylate cyclase	12.4737	0.841566	0.605003	1.39101	0.164222	0.381388	+
PA5194	5847131	5847934	0.662935	-	hypothetical protein	65.5679	0.633536	0.455741	1.39012	0.164492	0.381725	+
PA2842	3196717	3197466	0.684	COG0421E	hypothetical protein	39.4651	0.683113	0.491773	1.38908	0.164808	0.382264	+
PA0389	430002	430622	0.640902	COG2226H	hypothetical protein	43.6267	-0.674351	0.485627	-1.38862	0.164948	0.382384	-
PA1249	1355631	1357070	0.636806	COG2931Q	alkaline metalloproteinase	22.018	-0.763135	0.549667	-1.38836	0.165027	0.382384	-
PA1203	1303457	1303864	0.676471	COG1765O	hypothetical protein	12.0557	-0.844865	0.609024	-1.38724	0.165367	0.382509	-
PA1288	1399231	1400505	0.635294	COG2067I	hypothetical protein	877.914	-0.527866	0.380558	-1.38709	0.165416	0.382509	-
PA3488	3906055	3907089	0.562319	-	hypothetical protein	31.0664	-0.716045	0.516183	-1.38719	0.165383	0.382509	-
PA3838	4299204	4299998	0.693082	COG1101R	ABC transporter ATP-binding protein	30.4225	-0.716269	0.51653	-1.3867	0.165535	0.382509	-
PA4348	4876821	4877606	0.638677	COG0426C	hypothetical protein	319.631	-0.545384	0.393281	-1.38675	0.165517	0.382509	-
PA5208	5863034	5863711	0.650442	COG1392P	hypothetical protein	94.6384	-0.602087	0.434238	-1.38653	0.165584	0.382509	-
PA3848	4308456	4309811	0.679204	COG2358R	hypothetical protein	40.6246	-0.685433	0.494468	-1.3862	0.165685	0.38255	-
PA0050	65339	65479	0.687943	-	hypothetical protein	42.0592	-0.673251	0.486222	-1.38466	0.166158	0.383236	-
PA2246	2472442	2472903	0.649351	COG1522K	transcriptional regulator BkdR	21.6181	0.768749	0.555291	1.38441	0.166234	0.383236	+
PA5418	6097024	6100041	0.693174	COG0404E	sarcosine oxidase subunit alpha	20.7779	-0.76593	0.553216	-1.3845	0.166204	0.383236	-
PA4516	5056778	5057593	0.697304	COG0790R	hypothetical protein	7.24108	-0.901036	0.65104	-1.38399	0.16636	0.383334	-
PA2665	3013928	3015481	0.707207	COG3604KT	anaerobic nitric oxide reductase transcriptional regulator	68.9046	-0.685006	0.495051	-1.38371	0.166448	0.383342	-
PA0359	402681	403025	0.692754	-	hypothetical protein	99.5304	-0.599124	0.433091	-1.38337	0.166552	0.383389	-
PA3693	4135452	4135973	0.710728	COG2110R	hypothetical protein	25.727	-0.735313	0.532369	-1.38121	0.167215	0.383946	-
PA4025	4506913	4507734	0.717762	COG4302E	ethanolamine ammonia-lyase small subunit	20.2612	-0.768565	0.556393	-1.38133	0.167176	0.383946	-
PA4251	4761381	4761920	0.564815	COG0094J	50S ribosomal protein L5	1151.09	0.538338	0.389738	1.38128	0.167192	0.383946	+
PA4252	4761940	4762254	0.561905	COG0198J	50S ribosomal protein L24	254.111	0.574057	0.415363	1.38206	0.166953	0.383946	+
PA5006	5624901	5626379	0.689655	COG0372C	hypothetical protein	103.845	-0.590288	0.427179	-1.38183	0.167025	0.383946	-
PA2663	3012280	3012537	0.655039	-	psl and pyoverdine operon regulator, PpyR	23.5262	0.78625	0.569709	1.38009	0.167559	0.384544	+
PA5065	5704077	5705678	0.672285	COG0661R	ubiquinone biosynthetic protein UbiB	71.6684	-0.616904	0.447598	-1.37825	0.168125	0.385649	-
PA0926	1011522	1011947	0.659624	-	hypothetical protein	22.8255	-0.770276	0.559237	-1.37737	0.168398	0.386081	-
PA2640	2985746	2986246	0.648703	COG1905C	NADH dehydrogenase subunit E	38.1409	-0.681666	0.496103	-1.37404	0.169428	0.388248	-
PA3202	3593733	3594032	0.703333	COG2350S	hypothetical protein	34.8447	-0.690663	0.502948	-1.37323	0.169681	0.388438	-
PA4156	4650374	4652458	0.663789	COG1629P	TonB-dependent receptor	7.41273	0.887481	0.64618	1.37343	0.16962	0.388438	+
PA3340	3749719	3751767	0.707662	COG3170NU	hypothetical protein	143.154	0.568222	0.414178	1.37193	0.170086	0.38917	+
PA4473	5001822	5002424	0.658375	COG3028S	hypothetical protein	39.2787	-0.694427	0.506546	-1.37091	0.170404	0.389702	-
PA0650	704084	705133	0.651429	COG0547E	anthranilate phosphoribosyltransferase	91.7027	-0.599406	0.437644	-1.36962	0.170806	0.389738	-
PA0979	1062061	1062369	0.608414	COG2963L	hypothetical protein	10.8039	0.852702	0.622908	1.3689	0.171029	0.389738	+
[truncated: 3,716 more rows]

## Sheet: PAO1vsPA1372-pNUK73
gene name	gene start	gene end	gc content	COG	gene descritpion	baseMean	log2FoldChange	lfcSE	stat	pvalue	padj	over/under expressed in PA1372 mutant/pNUK73
PA2026	2218098	2219099	0.671657	COG0385R	hypothetical protein	83.3183	-1.52616	0.357626	-4.26748	1.97694e-05	0.0438162	-
PA3877	4343540	4344835	0.656636	COG2223P	nitrite extrusion protein 1	112.251	-1.46016	0.352366	-4.14386	3.41514e-05	0.0438162	-
PA3914	4384022	4385245	0.728758	COG0303H	molybdenum cofactor biosynthetic protein A1	53.6988	-1.44469	0.367599	-3.93007	8.49212e-05	0.0726359	-
PA4683	5251871	5252473	0.636816	-	hypothetical protein	57.1793	-1.38479	0.365212	-3.79174	0.000149596	0.0959659	-
PA1137	1228212	1229198	0.699088	COG0604CR	oxidoreductase	74.721	-1.26956	0.360129	-3.52529	0.000423014	0.211153	-
PA3008	3368529	3369014	0.668724	COG5404D	hypothetical protein	80.4633	1.23578	0.354689	3.48413	0.000493732	0.211153	+
PA4889	5485097	5486197	0.742961	COG1018C	oxidoreductase	74.9766	-1.22582	0.361742	-3.38866	0.000702356	0.257464	-
PA0164	186832	188448	0.711812	COG0405E	gamma-glutamyltranspeptidase	83.7103	-1.13234	0.358205	-3.16117	0.00157138	0.50402	-
PA0887	969670	971625	0.663088	COG0365I	acetyl-CoA synthetase	707.785	1.0001	0.33751	2.96316	0.00304502	0.601039	+
PA1081	1167488	1168237	0.648	COG4787N	flagellar basal body rod protein FlgF	129.32	-1.0661	0.347184	-3.0707	0.00213557	0.601039	-
PA3876	4342122	4343528	0.676617	COG2223P	nitrite extrusion protein 2	66.8108	-1.07821	0.362536	-2.97409	0.00293861	0.601039	-
PA4429	4962273	4963055	0.610473	COG2857C	cytochrome C1	813.384	0.983694	0.331561	2.96685	0.00300865	0.601039	+
PA5227.1	5884320	5884502	0.590164	-	-	373.866	1.02831	0.341867	3.00791	0.00263051	0.601039	+
PA3007	3367903	3368517	0.650407	COG1974KT	LexA repressor	106.574	1.00186	0.349548	2.86616	0.00415489	0.761531	+
PA3038	3400684	3401949	0.634281	-	porin	189.282	0.975779	0.344385	2.8334	0.00460559	0.787863	+
PA1556	1694233	1694841	0.632184	COG2993C	cbb3-type cytochrome C oxidase subunit II	394.006	0.938009	0.335895	2.79256	0.00522923	0.829594	+
PA4763	5349929	5351605	0.671437	COG0497L	DNA repair protein RecN	141.897	0.957722	0.344949	2.77642	0.00549614	0.829594	+
PA4753	5338618	5338932	0.580952	COG1534J	hypothetical protein	71.1224	-0.99593	0.362162	-2.74996	0.00596029	0.849673	-
PA0485	546334	547230	0.663322	COG2962R	hypothetical protein	64.6707	-0.947354	0.365437	-2.59239	0.00953118	0.97216	-
PA2288	2516021	2516308	0.71875	-	hypothetical protein	49.5228	0.978904	0.367347	2.66479	0.00770355	0.97216	+
PA2619	2962003	2962221	0.589041	COG0361J	translation initiation factor IF-1	92.7096	-0.914942	0.352649	-2.59448	0.00947332	0.97216	-
PA3266	3653667	3653876	0.552381	COG1278K	cold acclimation protein B	709.33	-0.852096	0.333456	-2.55535	0.0106081	0.97216	-
PA3617	4051564	4052604	0.641691	COG0468L	recombinase A	543.061	0.854666	0.333061	2.5661	0.010285	0.97216	+
PA3790	4247703	4249874	0.673573	COG1629P	copper transport outer membrane porin OprC	893.19	0.889062	0.346667	2.5646	0.0103294	0.97216	+
PA4746	5331503	5331961	0.59695	COG0779S	hypothetical protein	59.6031	-0.952825	0.361255	-2.63754	0.00835104	0.97216	-
PA5207	5861721	5862989	0.687943	COG0306P	phosphate transporter	62.7591	-0.93744	0.364478	-2.57201	0.0101111	0.97216	-
PA5239	5898865	5900124	0.605556	COG1158K	transcription termination factor Rho	380.027	-0.884311	0.343084	-2.57754	0.00995077	0.97216	-
PA5471	6159560	6160699	0.685965	COG1690S	hypothetical protein	69.1611	-0.946077	0.362448	-2.61025	0.00904773	0.97216	-
PA0754	821902	822885	0.67378	COG3181S	hypothetical protein	91.278	0.903626	0.355998	2.53829	0.0111395	0.985653	+
PA0001	483	2027	0.625243	COG0593L	chromosome replication initiator DnaA	532.654	-0.333063	0.333742	-0.997965	0.318296	0.998199	-
PA0002	2056	3159	0.619565	COG0592L	DNA polymerase III subunit beta	476.619	0.0857149	0.335816	0.255244	0.798535	0.998199	+
PA0003	3169	4278	0.617117	COG1195L	recombination protein F	181.195	-0.273325	0.341715	-0.799862	0.423791	0.998199	-
PA0004	4275	6695	0.624535	COG0187L	DNA gyrase subunit B	842.851	0.318691	0.332016	0.959865	0.337123	0.998199	+
PA0005	7018	7791	0.664083	COG0204I	lysophosphatidic acid acyltransferase, LptA	46.5776	-0.573319	0.366815	-1.56297	0.118061	0.998199	-
PA0006	7803	8339	0.635009	COG0241E	D,D-heptose 1,7-bisphosphate phosphatase	39.0753	-0.712259	0.367197	-1.93972	0.0524138	0.998199	-
PA0008	10434	12488	0.671046	COG0751J	glycyl-tRNA synthetase subunit beta	227.551	0.428658	0.343551	1.24773	0.212132	0.998199	+
PA0009	12488	13435	0.647679	COG0752J	glycyl-tRNA synthetase subunit alpha	120.696	-0.213825	0.355989	-0.600651	0.548073	0.998199	-
PA0011	14235	15122	0.587838	COG1560M	lipid A biosynthesis lauroyl acyltransferase	55.5285	-0.346205	0.362995	-0.953746	0.340212	0.998199	-
PA0016	17366	18739	0.658661	COG0569P	potassium transporter peripheral membrane protein	67.4095	-0.323202	0.356592	-0.906363	0.364744	0.998199	-
PA0017	18767	20071	0.70728	COG0144J	hypothetical protein	52.7519	-0.14776	0.362405	-0.407721	0.683478	0.998199	-
PA0018	20068	21012	0.712169	COG0223J	methionyl-tRNA formyltransferase	50.1946	-0.392835	0.362821	-1.08272	0.278932	0.998199	-
PA0019	21067	21573	0.615385	COG0242J	peptide deformylase	277.531	0.0730897	0.356384	0.205087	0.837504	0.998199	+
PA0020	21712	22737	0.65692	COG1652S	hypothetical protein	275.414	0.0373465	0.351006	0.106398	0.915266	0.998199	+
PA0022	24001	24558	0.702509	COG0009J	hypothetical protein	46.6341	-0.0466401	0.364576	-0.12793	0.898205	0.998199	-
PA0023	24568	25545	0.675869	COG0604CR	quinone oxidoreductase	104.349	0.339384	0.349483	0.971104	0.331496	0.998199	+
PA0024	25736	26653	0.667756	COG0408H	coproporphyrinogen III oxidase	355.101	-0.684009	0.33783	-2.02471	0.0428968	0.998199	-
PA0025	26711	27535	0.698182	COG0169E	shikimate 5-dehydrogenase	171.36	-0.538458	0.342677	-1.57133	0.116107	0.998199	-
PA0026	27646	28632	0.668693	-	phospholipase C, PlcB	47.1279	0.167763	0.363596	0.4614	0.644512	0.998199	+
PA0035	37087	37893	0.695167	COG0159E	tryptophan synthase subunit alpha	34.4414	0.40601	0.369839	1.0978	0.27229	0.998199	+
PA0036	37890	39098	0.671629	COG0133E	tryptophan synthase subunit beta	47.7964	0.306021	0.363202	0.842565	0.399472	0.998199	+
PA0038	40190	40405	0.578704	COG3360S	hypothetical protein	85.8946	0.204192	0.358191	0.570066	0.568633	0.998199	+
PA0039	40589	40816	0.592105	-	hypothetical protein	444.573	0.308804	0.344315	0.896864	0.369792	0.998199	+
PA0040	41113	42801	0.69923	COG2831U	hypothetical protein	51.2685	-0.0415478	0.364747	-0.113908	0.90931	0.998199	-
PA0041	42914	53521	0.685709	COG2911S	hemagglutinin	311.76	0.265237	0.340247	0.779542	0.435661	0.998199	+
PA0044	58786	60159	0.673945	COG5585T	exoenzyme T	65.2746	0.51646	0.359223	1.43772	0.150515	0.998199	+
PA0045	60656	61342	0.643377	COG1462M	hypothetical protein	59.7753	0.0755566	0.368813	0.204864	0.837678	0.998199	+
PA0046	61373	61726	0.649718	COG4259S	hypothetical protein	37.5978	0.256231	0.368561	0.695219	0.486918	0.998199	+
PA0047	61879	62388	0.690196	COG4380S	hypothetical protein	60.386	0.810385	0.359337	2.25522	0.0241194	0.998199	+
PA0049	63068	64729	0.712395	-	hypothetical protein	71.8298	-0.071119	0.360543	-0.197255	0.843628	0.998199	-
PA0050	65339	65479	0.687943	-	hypothetical protein	45.8219	-0.242536	0.364085	-0.666153	0.505313	0.998199	-
PA0053	69056	69526	0.577495	-	-	105.27	-0.106939	0.353691	-0.302352	0.762384	0.998199	-
PA0055	70130	70636	0.664694	COG3812S	hypothetical protein	45.4133	0.158867	0.365411	0.434763	0.663734	0.998199	+
PA0063	75281	76408	0.699468	COG4324R	hypothetical protein	44.0592	-0.434859	0.365124	-1.19099	0.233657	0.998199	-
PA0064	76416	77399	0.698171	-	hypothetical protein	66.18	0.181482	0.358495	0.506231	0.612694	0.998199	+
PA0067	78710	80755	0.679863	COG0339E	oligopeptidase A	524.431	0.246841	0.333039	0.741177	0.458586	0.998199	+
PA0070	82404	83318	0.679781	COG3133M	hypothetical protein	1014.55	0.299335	0.340034	0.880307	0.378693	0.998199	+
PA0071	83380	85092	0.66725	COG1262S	hypothetical protein	191.772	0.180437	0.344936	0.523101	0.600904	0.998199	+
PA0072	85085	86284	0.736667	COG4591M	hypothetical protein	33.2689	-0.0319074	0.370272	-0.0861727	0.931329	0.998199	-
PA0074	87000	90098	0.706034	COG0515RTKL	serine/threonine protein kinase PpkA	233.559	0.332243	0.343031	0.968551	0.332769	0.998199	+
PA0075	90106	90834	0.698217	COG0631T	PppA protein	46.0163	0.04584	0.364052	0.125916	0.899798	0.998199	+
PA0076	90844	91524	0.718062	COG3913S	hypothetical protein	38.4032	-0.203435	0.369141	-0.551105	0.581562	0.998199	-
PA0077	91521	94826	0.698125	COG3523S	IcmF protein	294.204	0.441875	0.337843	1.30793	0.190897	0.998199	+
PA0078	95048	96397	0.722963	COG3455S	hypothetical protein	68.6471	0.335134	0.356374	0.940401	0.347012	0.998199	+
PA0079	96404	97738	0.702622	COG3522S	hypothetical protein	81.1642	0.448012	0.355592	1.2599	0.207704	0.998199	+
PA0081	98263	99756	0.710174	COG3456T	Fha domain-containing protein	155.976	0.281862	0.344893	0.817246	0.413788	0.998199	+
PA0082	100124	101158	0.701449	COG3515S	hypothetical protein	103.906	0.278235	0.349573	0.795927	0.426074	0.998199	+
PA0083	101247	101765	0.647399	COG3516S	hypothetical protein	138.095	0.723215	0.348393	2.07586	0.037907	0.998199	+
PA0084	101778	103274	0.646627	COG3517S	hypothetical protein	487.642	0.553793	0.334374	1.65621	0.0976796	0.998199	+
PA0085	103350	103838	0.625767	COG3157S	hypothetical protein	771.92	0.400406	0.337235	1.18732	0.235102	0.998199	+
PA0088	105359	107218	0.696237	COG3519S	hypothetical protein	130.835	0.317655	0.34977	0.908181	0.363782	0.998199	+
PA0089	107182	108228	0.703916	COG3520S	hypothetical protein	48.0528	0.247046	0.362821	0.680904	0.495932	0.998199	+
PA0090	108221	110929	0.684385	COG0542O	ClpV1 protein	370.933	0.337337	0.33587	1.00437	0.315202	0.998199	+
PA0091	110976	112907	0.671843	COG3501S	VgrG protein	192.102	0.190932	0.34137	0.559312	0.575949	0.998199	+
PA0093	113303	114595	0.674401	COG4104S	hypothetical protein	34.8482	0.265116	0.370172	0.716198	0.473869	0.998199	+
PA0094	114611	115045	0.668966	COG5435S	hypothetical protein	38.3262	0.506708	0.366862	1.3812	0.167219	0.998199	+
PA0095	115299	117524	0.658131	COG3501S	hypothetical protein	124.224	0.179855	0.353639	0.508583	0.611045	0.998199	+
PA0097	117931	119130	0.700833	COG5351S	hypothetical protein	35.8821	0.111553	0.367828	0.303275	0.76168	0.998199	+
PA0098	119127	120164	0.713873	COG0304IQ	3-oxoacyl-ACP synthase	33.0589	0.0472889	0.368938	0.128176	0.89801	0.998199	+
PA0099	120164	121324	0.609819	-	hypothetical protein	52.3564	0.0886743	0.362438	0.244661	0.806719	0.998199	+
PA0100	121346	122266	0.626493	-	hypothetical protein	118.884	0.156201	0.346969	0.450187	0.652576	0.998199	+
PA0101	122248	123495	0.721955	-	hypothetical protein	66.6256	0.0964231	0.356557	0.270428	0.786831	0.998199	+
PA0102	123871	124599	0.663923	COG0288P	carbonic anhydrase	110.051	-0.125331	0.348162	-0.359978	0.718864	0.998199	-
PA0114	135259	135894	0.658805	COG1999R	SenC protein	64.0347	-0.64049	0.362848	-1.76517	0.0775345	0.998199	-
PA0119	138818	140167	0.657778	COG1301C	C4-dicarboxylate transporter DctA	38.4137	0.39378	0.371645	1.05956	0.289345	0.998199	+
PA0121	141003	141737	0.706122	COG1802K	hypothetical protein	32.9078	0.126515	0.370144	0.341799	0.732502	0.998199	+
PA0126	144248	144868	0.68277	-	hypothetical protein	77.6231	0.732408	0.358396	2.04357	0.040996	0.998199	+
PA0129	145965	147392	0.664566	COG1113E	gamma-aminobutyrate permease	59.5687	0.483547	0.358839	1.34753	0.177809	0.998199	+
PA0130	147561	149054	0.675368	COG1012C	aldehyde dehydrogenase	309.176	0.303951	0.34123	0.890751	0.373063	0.998199	+
PA0132	149425	150771	0.67706	COG0161H	beta alanine--pyruvate transaminase	223.763	0.269143	0.348154	0.773059	0.439487	0.998199	+
PA0134	151936	153306	0.681984	COG0402FR	guanine deaminase	90.255	-0.208618	0.363098	-0.574549	0.565596	0.998199	-
PA0139	158199	158762	0.62234	COG0450O	alkyl hydroperoxide reductase	1467.93	0.231252	0.337	0.686207	0.492582	0.998199	+
PA0140	158907	160472	0.664751	COG3634O	alkyl hydroperoxide reductase	75.0357	0.120498	0.356508	0.337996	0.735366	0.998199	+
PA0141	160552	161448	0.657748	COG2326S	hypothetical protein	876.505	0.0931318	0.336603	0.276682	0.782025	0.998199	+
PA0148	168213	169163	0.6551	COG1816F	adenosine deaminase	41.3565	-0.049759	0.367304	-0.135471	0.89224	0.998199	-
PA0158	179522	182569	0.65748	COG0841V	resistance-nodulation-cell division (RND) efflux transporter	87.6874	0.227456	0.355565	0.639702	0.522366	0.998199	+
PA0159	182768	183706	0.679446	COG0583K	transcriptional regulator	34.6242	-0.15963	0.368325	-0.433396	0.664727	0.998199	-
PA0165	189120	189956	0.623656	COG3248M	hypothetical protein	42.8768	0.203276	0.366487	0.55466	0.579127	0.998199	+
PA0176	199600	201639	0.685294	COG0840NT	aerotaxis transducer Aer2	99.1242	-0.131124	0.351513	-0.373026	0.709129	0.998199	-
PA0178	202147	204066	0.690625	COG0643NT	two-component sensor	104.242	-0.68572	0.355289	-1.93003	0.0536026	0.998199	-
PA0179	204094	204459	0.650273	COG0745TK	two-component response regulator	83.7764	-0.265353	0.353682	-0.750259	0.453099	0.998199	-
PA0180	204657	205829	0.676044	COG0840NT	chemotactic transducer for trichloroethylene CttP	73.1842	-0.403199	0.357045	-1.12927	0.258785	0.998199	-
PA0195	224101	225219	0.705987	COG3288C	NAD(P) transhydrogenase subunit alpha	38.5092	-0.337285	0.366958	-0.919139	0.358023	0.998199	-
PA0200	229526	229738	0.652582	-	hypothetical protein	381.07	-0.137836	0.370142	-0.372387	0.709605	0.998199	-
PA0201	229954	230535	0.714777	COG3545R	hypothetical protein	57.3284	-0.64927	0.360728	-1.79989	0.0718784	0.998199	-
PA0246	277894	279399	0.704515	COG2814G	major facilitator superfamily (MFS) transporter	35.6308	0.087024	0.369982	0.235212	0.814044	0.998199	+
PA0250	282323	282757	0.634483	COG2905T	hypothetical protein	34.2897	0.158008	0.369412	0.427727	0.66885	0.998199	+
PA0255	286338	287024	0.708879	COG3619S	hypothetical protein	43.825	0.182054	0.36865	0.493839	0.62142	0.998199	+
PA0259	289562	291004	0.634096	-	hypothetical protein	190.208	0.224948	0.345738	0.650631	0.515285	0.998199	+
PA0260	291154	293304	0.635983	-	hypothetical protein	92.0706	0.268644	0.351346	0.764615	0.444501	0.998199	+
PA0262	293802	296861	0.659804	COG3501S	hypothetical protein	52.5687	0.331021	0.361119	0.916652	0.359325	0.998199	+
PA0265	299522	300973	0.665289	COG1012C	succinate-semialdehyde dehydrogenase I	235.034	0.206364	0.340406	0.60623	0.544362	0.998199	+
PA0266	301218	302498	0.674473	COG0160E	4-aminobutyrate aminotransferase	342.919	0.233714	0.336514	0.694514	0.48736	0.998199	+
PA0267	302824	304023	0.71	COG1639T	hypothetical protein	39.8078	-0.245422	0.36993	-0.663428	0.507056	0.998199	-
PA0280	313938	314927	0.662626	COG1118P	sulfate transporter CysA	53.6695	-0.5548	0.37327	-1.48632	0.137194	0.998199	-
PA0285	318312	320594	0.673675	COG5001T	hypothetical protein	43.8104	-0.25533	0.365316	-0.698927	0.484597	0.998199	-
PA0286	320766	321944	0.645462	COG1398I	delta-9 fatty acid desaturase DesA	229.693	-0.478239	0.343933	-1.3905	0.164376	0.998199	-
PA0291	327284	328666	0.651482	-	anaerobically-induced outer membrane porin OprE	1054.95	-0.466592	0.335695	-1.38993	0.16455	0.998199	-
PA0292	328801	329907	0.682927	COG2957E	agmatine deiminase	73.1768	0.0999916	0.355708	0.281106	0.778629	0.998199	+
PA0295	331762	332823	0.682674	COG0687E	periplasmic polyamine binding protein	73.6486	-0.348025	0.35747	-0.973577	0.330267	0.998199	-
PA0296	333079	334455	0.636892	COG0174E	glutamine synthetase	348.631	-0.0596771	0.344806	-0.173074	0.862593	0.998199	-
PA0297	334734	335486	0.640106	COG2071R	glutamine amidotransferase	33.6981	-0.0951672	0.368742	-0.258086	0.796341	0.998199	-
PA0298	335527	336885	0.632082	COG0174E	glutamine synthetase	172.223	0.120415	0.34205	0.35204	0.724808	0.998199	+
PA0299	336951	338321	0.646244	COG0161H	aminotransferase	526.083	0.299598	0.333489	0.898373	0.368987	0.998199	+
PA0300	338437	339540	0.606884	COG0687E	polyamine transporter	667.812	0.318621	0.331959	0.95982	0.337146	0.998199	+
PA0301	339959	341056	0.622951	COG0687E	polyamine transporter	165.11	0.0557418	0.34561	0.161285	0.871869	0.998199	+
PA0302	341111	342265	0.645887	COG3842E	polyamine transporter PotG	141.002	0.388183	0.344964	1.12529	0.260468	0.998199	+
PA0303	342292	343173	0.61678	COG1176E	polyamine transporter PotH	102.568	0.3885	0.34945	1.11175	0.266246	0.998199	+
PA0304	343256	344125	0.645977	COG1177E	polyamine transporter PotI	153.225	0.320084	0.343453	0.931959	0.351358	0.998199	+
PA0305	344303	346690	0.690117	COG2366R	hypothetical protein	72.1056	0.16749	0.356966	0.469206	0.638922	0.998199	+
PA0306a	347832	348335	0.623016	-	transcriptional regulator	139.334	0.108621	0.344889	0.314946	0.752803	0.998199	+
PA0309	350089	350841	0.707835	-	hypothetical protein	37.0942	-0.123562	0.371348	-0.332739	0.739331	0.998199	-
PA0314	353691	354461	0.661479	COG0834ET	L-cysteine ABC transporter protein FliY	51.3574	-0.272175	0.361641	-0.752612	0.451683	0.998199	-
PA0315	354754	355191	0.639269	-	hypothetical protein	84.456	-0.174628	0.352963	-0.494749	0.620777	0.998199	-
PA0316	355248	356477	0.631707	COG0111HE	D-3-phosphoglycerate dehydrogenase	306.016	0.216842	0.348618	0.622005	0.533938	0.998199	+
PA0317	356681	358075	0.629391	COG0277C	hypothetical protein	239.373	-0.0530446	0.347996	-0.152429	0.878849	0.998199	-
PA0318	358167	358832	0.662162	COG0179Q	hypothetical protein	102.456	0.241292	0.352447	0.684619	0.493585	0.998199	+
PA0319	358931	359920	0.651515	COG3204S	hypothetical protein	58.7525	-0.525902	0.359674	-1.46216	0.143697	0.998199	-
PA0328	368462	370405	0.685185	COG5571N	hypothetical protein	49.2559	0.170576	0.362347	0.470753	0.637817	0.998199	+
PA0329	370706	371038	0.621622	COG3422S	hypothetical protein	217.789	-0.0434739	0.340744	-0.127585	0.898477	0.998199	-
PA0330	371162	371833	0.654762	COG0120G	ribose-5-phosphate isomerase A	51.1713	-0.333661	0.369661	-0.902613	0.366731	0.998199	-
PA0331	372091	373605	0.675908	COG1171E	threonine dehydratase	119.764	-0.139399	0.356238	-0.39131	0.695568	0.998199	-
PA0332	373725	374192	0.711538	COG5528S	hypothetical protein	40.6931	0.0568062	0.366227	0.155112	0.876733	0.998199	+
PA0336	378096	378575	0.65	COG0494LR	dinucleoside polyphosphate hydrolase	145.1	-0.162056	0.344273	-0.47072	0.637841	0.998199	-
PA0337	378598	380877	0.67193	COG3605T	phosphoenolpyruvate-protein phosphotransferase PtsP	820.779	0.242535	0.333224	0.727843	0.466709	0.998199	+
PA0338	380903	382033	0.648099	COG2199T	hypothetical protein	43.1765	0.30971	0.366171	0.845806	0.397661	0.998199	+
PA0341	383727	384527	0.66417	COG0682M	prolipoprotein diacylglyceryl transferase	59.2647	-0.0883461	0.359884	-0.245485	0.806081	0.998199	-
PA0342	384733	385527	0.647799	COG0207F	thymidylate synthase	85.8277	-0.197281	0.3564	-0.553539	0.579895	0.998199	-
PA0344	386386	387765	0.726087	COG1161R	hypothetical protein	36.0664	0.277694	0.367694	0.755233	0.450109	0.998199	+
PA0345	387758	389143	0.748918	-	hypothetical protein	35.0893	-0.121252	0.369758	-0.327924	0.742969	0.998199	-
PA0352	394442	395827	0.66811	COG2233F	transporter	46.5214	-0.174295	0.363303	-0.479752	0.631404	0.998199	-
PA0353	396057	397895	0.674279	COG0129EG	dihydroxy-acid dehydratase	374.222	0.144213	0.337077	0.427835	0.668772	0.998199	+
PA0354	398224	399420	0.675021	COG1092R	hypothetical protein	64.4157	-0.560877	0.36049	-1.55587	0.119738	0.998199	-
PA0355	399493	400032	0.657407	COG0693R	protease PfpI	34.0761	0.0932656	0.37136	0.251146	0.801701	0.998199	+
PA0356	400248	401072	0.630303	COG1639T	hypothetical protein	35.853	-0.603001	0.370354	-1.62818	0.103487	0.998199	-
PA0357	401131	401943	0.693727	COG0266L	formamidopyrimidine-DNA glycosylase	51.9055	-0.842346	0.369375	-2.28046	0.0225801	0.998199	-
PA0359	402681	403025	0.692754	-	hypothetical protein	105.323	-0.273734	0.354383	-0.772424	0.439863	0.998199	-
PA0360	403295	404281	0.666667	COG0790R	hypothetical protein	69.938	-0.200192	0.362279	-0.552591	0.580544	0.998199	-
PA0361	404386	406119	0.710496	COG0405E	gamma-glutamyltranspeptidase	55.7516	-0.148311	0.363063	-0.4085	0.682907	0.998199	-
PA0362	406247	406498	0.56746	COG1143C	ferredoxin (4Fe-4S)	56.0718	-0.36591	0.36056	-1.01484	0.310182	0.998199	-
PA0363	406619	407098	0.61875	COG0669H	phosphopantetheine adenylyltransferase	56.5071	-0.582611	0.363928	-1.6009	0.1094	0.998199	-
PA0366	409504	410934	0.670161	COG1012C	aldehyde dehydrogenase	44.2303	0.160389	0.364193	0.440397	0.65965	0.998199	+
PA0367	411224	411871	0.654321	COG1309K	transcriptional regulator	33.5713	-0.198079	0.368947	-0.536876	0.591353	0.998199	-
PA0367a	411856	412266	0.688564	-	acetyltransferase	35.8754	-0.110356	0.372104	-0.296572	0.766793	0.998199	-
PA0371	414529	416016	0.671371	COG0612R	hypothetical protein	83.3232	0.584916	0.354828	1.64845	0.0992611	0.998199	+
PA0372	416009	417406	0.671674	COG0612R	zinc protease	80.8647	-0.206213	0.359131	-0.574199	0.565833	0.998199	-
PA0373	417527	418894	0.694444	COG0552U	signal recognition particle receptor FtsY	160.71	-0.126162	0.35355	-0.356844	0.721208	0.998199	-
PA0374	418891	419562	0.66369	COG2884D	cell division protein FtsE	67.4014	0.154112	0.357432	0.431165	0.666348	0.998199	+
PA0375	419562	420569	0.665675	COG2177D	cell division protein FtsX	119.463	0.190773	0.348896	0.54679	0.584523	0.998199	+
PA0377	421602	422207	0.707921	-	hypothetical protein	36.9498	-0.335068	0.370395	-0.904621	0.365666	0.998199	-
PA0381	423719	424516	0.66792	COG2022H	thiazole synthase	86.8816	-0.0549349	0.35841	-0.153274	0.878182	0.998199	-
PA0388	429451	429870	0.640476	-	hypothetical protein	96.0378	0.120629	0.358049	0.336906	0.736188	0.998199	+
PA0389	430002	430622	0.640902	COG2226H	hypothetical protein	47.0863	-0.259725	0.364651	-0.712257	0.476306	0.998199	-
PA0390	430630	431769	0.65614	COG2021E	homoserine O-acetyltransferase	82.4601	-0.667998	0.356754	-1.87244	0.0611463	0.998199	-
PA0391	431858	433825	0.682419	COG0699R	hypothetical protein	193.236	0.395336	0.346645	1.14047	0.254092	0.998199	+
PA0392	434226	434819	0.614478	COG0762S	hypothetical protein	111.192	0.254925	0.348959	0.730531	0.465066	0.998199	+
PA0393	434830	435651	0.712895	COG0345E	pyrroline-5-carboxylate reductase	92.6905	-0.182241	0.350807	-0.519492	0.603417	0.998199	-
PA0394	435663	436355	0.688312	COG0325R	hypothetical protein	70.2487	-0.102866	0.355618	-0.289258	0.772384	0.998199	-
PA0395	436570	437604	0.631884	COG2805NU	twitching motility protein PilT	149.331	-0.240278	0.353288	-0.68012	0.496428	0.998199	-
PA0396	437782	438930	0.659704	COG5008NU	twitching motility protein PilU	195.121	-0.119279	0.346616	-0.344123	0.730753	0.998199	-
PA0398	439991	440395	0.609877	COG2314S	hypothetical protein	52.3516	-0.453142	0.366412	-1.2367	0.216198	0.998199	-
PA0399	440638	442011	0.679767	COG0031E	cystathionine beta-synthase	121.285	-0.157021	0.364631	-0.43063	0.666737	0.998199	-
PA0401	443419	444690	0.717767	COG0044F	dihydroorotase	169.209	0.0501707	0.342068	0.146669	0.883394	0.998199	+
PA0402	444687	445691	0.659701	COG0540F	aspartate carbamoyltransferase	133.503	-0.324365	0.345683	-0.93833	0.348075	0.998199	-
PA0403	445715	446227	0.682261	COG2065F	bifunctional pyrimidine regulatory protein PyrR/uracil phosphoribosyltransferase	56.1698	-0.432507	0.362761	-1.19226	0.233158	0.998199	-
PA0405	446773	447342	0.680702	COG1678K	hypothetical protein	71.2346	-0.322774	0.355921	-0.906869	0.364476	0.998199	-
PA0407	448431	449384	0.65304	COG0189HJ	glutathione synthetase	75.1199	-0.035188	0.355452	-0.0989951	0.921142	0.998199	-
PA0408	449639	450046	0.57598	COG0745TK	twitching motility protein PilG	272.788	-0.52759	0.338111	-1.56041	0.118664	0.998199	-
PA0409	450093	450458	0.617486	COG0745TK	twitching motility protein PilH	191.303	-0.433245	0.342062	-1.26657	0.20531	0.998199	-
PA0410	450509	451045	0.664804	COG0835NT	twitching motility protein PilI	108.995	-0.338625	0.352044	-0.961883	0.336108	0.998199	-
PA0411	451130	453178	0.650073	COG0840NT	twitching motility protein PilJ	591.331	0.0867471	0.33266	0.260768	0.794272	0.998199	+
PA0412	453239	454114	0.665525	COG1352NT	methyltransferase PilK	131.788	0.208777	0.347156	0.601393	0.547578	0.998199	+
PA0413	454126	461544	0.694838	COG0643NT	chemotactic signal transduction system protein	1938.58	0.075908	0.340306	0.223058	0.823491	0.998199	+
PA0414	461537	462568	0.685078	COG2201NT	methylesterase	139.039	-0.301967	0.354599	-0.851572	0.394452	0.998199	-
PA0415	462565	463071	0.708087	-	chemotaxis protein	59.5923	-0.135231	0.362789	-0.372755	0.709331	0.998199	-
PA0418	464568	465983	0.712571	-	hypothetical protein	40.9538	0.119158	0.368022	0.323781	0.746104	0.998199	+
PA0421	468410	469900	0.670691	COG1231E	hypothetical protein	105.739	0.0959453	0.362037	0.265015	0.790998	0.998199	+
PA0422	470081	470650	0.657895	COG3038C	hypothetical protein	56.3333	-0.682678	0.363464	-1.87826	0.0603459	0.998199	-
PA0423	470662	471237	0.621528	COG2353S	hypothetical protein	807.638	0.302182	0.334758	0.902687	0.366692	0.998199	+
PA0425	472024	473175	0.665799	COG0845M	resistance-nodulation-cell division (RND) multidrug efflux membrane fusion protein MexA	188.971	-0.142851	0.34279	-0.416731	0.676875	0.998199	-
PA0426	473191	476331	0.644699	COG0841V	resistance-nodulation-cell division (RND) multidrug efflux transporter MexB	533.843	0.314156	0.335923	0.9352	0.349685	0.998199	+
PA0427	476333	477790	0.685871	COG1538MU	multidrug ABC transporter	348.47	0.225173	0.347353	0.648255	0.51682	0.998199	+
PA0428	477886	479805	0.683333	COG0513LKJ	ATP-dependent RNA helicase	296.832	-0.0582804	0.33935	-0.171741	0.863641	0.998199	-
PA0429	480056	481126	0.629318	-	hypothetical protein	211.28	0.0683305	0.341995	0.1998	0.841637	0.998199	+
PA0430	481196	482068	0.657503	COG0685E	5,10-methylenetetrahydrofolate reductase	90.8006	-0.0935933	0.351249	-0.266459	0.789886	0.998199	-
PA0431	482111	482665	0.673874	COG0317TK	hypothetical protein	50.2302	0.239428	0.362007	0.661391	0.508361	0.998199	+
PA0432	482706	484115	0.639716	COG0499H	S-adenosyl-L-homocysteine hydrolase	582.931	0.240572	0.33496	0.71821	0.472628	0.998199	+
PA0447	502719	503900	0.65736	COG1960I	glutaryl-CoA dehydrogenase	60.4285	-0.282325	0.359944	-0.78436	0.432829	0.998199	-
PA0449	505047	505586	0.648148	COG1607I	hypothetical protein	213.029	-0.0833321	0.352134	-0.236649	0.812929	0.998199	-
PA0451	507631	508962	0.725225	COG1030O	hypothetical protein	39.3631	-0.218463	0.373386	-0.585085	0.558491	0.998199	-
PA0454	510589	512790	0.683924	COG1289S	hypothetical protein	67.1036	0.0975074	0.356423	0.273572	0.784413	0.998199	+
PA0455	513051	514427	0.694989	COG0513LKJ	ATP-dependent RNA helicase DbpA	60.3942	-0.411595	0.359089	-1.14622	0.251705	0.998199	-
PA0456	514775	514984	0.561905	COG1278K	cold-shock protein	1614.73	-0.674069	0.32969	-2.04456	0.0408986	0.998199	-
PA0458	516029	517462	0.675732	COG2814G	major facilitator superfamily (MFS) transporter	42.9333	-0.242717	0.364951	-0.665068	0.506007	0.998199	-
PA0459	518083	520635	0.677634	COG0542O	ClpA/B protease ATP binding subunit	310.119	-0.659684	0.339652	-1.94223	0.0521088	0.998199	-
PA0460	520737	521315	0.689119	-	hypothetical protein	215.298	0.0574998	0.341014	0.168614	0.8661	0.998199	+
PA0461	521630	522517	0.638514	COG0204I	acyltransferase	74.4118	0.0430669	0.359536	0.119785	0.904654	0.998199	+
PA0462	522660	523169	0.656863	-	hypothetical protein	48.6722	-0.610373	0.364224	-1.67582	0.0937743	0.998199	-
PA0468	527963	528913	0.732913	COG4257V	hypothetical protein	47.1078	-0.13383	0.365321	-0.366335	0.714115	0.998199	-
PA0469	528999	529856	0.678322	COG0631T	hypothetical protein	116.645	0.186755	0.34924	0.534747	0.592825	0.998199	+
PA0473	534196	534945	0.674667	COG0625O	glutathione S-transferase	101.531	0.373417	0.349736	1.06771	0.285652	0.998199	+
PA0482	542170	544347	0.654729	COG2225C	malate synthase G	490.042	0.445358	0.335058	1.3292	0.183783	0.998199	+
PA0486	547432	548406	0.690256	COG2334R	serine/threonine protein kinase	38.8849	-0.357802	0.37038	-0.966039	0.334025	0.998199	-
PA0487	548468	549226	0.693017	COG2005R	molybdenum transport regulator	32.7711	-0.31468	0.370134	-0.85018	0.395225	0.998199	-
PA0492	551911	552669	0.695652	COG1540R	hypothetical protein	121.44	-0.42556	0.357406	-1.19069	0.233775	0.998199	-
PA0493	552746	552994	0.678715	COG0511I	hypothetical protein	37.8335	-0.0830027	0.367219	-0.22603	0.821178	0.998199	-
PA0494	553005	554381	0.702251	COG4770I	acetyl-CoA carboxylase biotin carboxylase subunit	163.544	0.0338601	0.343282	0.0986363	0.921427	0.998199	+
PA0495	554383	555261	0.659841	COG2049E	hypothetical protein	111.11	-0.0585074	0.351759	-0.166328	0.867899	0.998199	-
PA0496	555251	556228	0.690184	COG1984E	hypothetical protein	157.945	-0.0874382	0.346715	-0.25219	0.800894	0.998199	-
PA0500	559644	560702	0.648725	COG0502H	biotin synthase	199.803	0.77099	0.340889	2.2617	0.0237158	0.998199	+
PA0501	560808	562013	0.71393	COG0156H	8-amino-7-oxononanoate synthase	62.1033	0.441254	0.358314	1.23148	0.218145	0.998199	+
PA0502	562006	562728	0.701245	COG0596R	biotin biosynthesis protein bioH	45.1205	0.42047	0.367493	1.14416	0.252558	0.998199	+
PA0505	564344	564574	0.683983	-	hypothetical protein	107.708	-0.105163	0.363387	-0.289397	0.772278	0.998199	-
PA0506	564914	566719	0.654485	COG1960I	acyl-CoA dehydrogenase	726.593	-0.423668	0.360277	-1.17595	0.239615	0.998199	-
PA0507	566932	568728	0.66778	COG1960I	acyl-CoA dehydrogenase	81.2079	-0.103382	0.353355	-0.292572	0.769849	0.998199	-
PA0508	569002	570780	0.666105	COG1960I	acyl-CoA dehydrogenase	40.4009	0.148128	0.366868	0.403764	0.686386	0.998199	+
PA0509	571111	572592	0.695007	COG2010C	cytochrome C	870.701	-0.0718795	0.336732	-0.213462	0.830967	0.998199	-
PA0510	572583	573422	0.721429	COG0007H	uroporphyrin-III C-methyltransferase	576.961	0.151793	0.343085	0.442437	0.658173	0.998199	+
PA0511	573433	574596	0.697595	COG0535R	heme d1 biosynthesis protein NirJ	566.022	0.194667	0.34132	0.570336	0.56845	0.998199	+
PA0513	575080	575523	0.693694	COG1522K	transcriptional regulator	161.057	-0.0903284	0.345221	-0.261654	0.793588	0.998199	-
PA0514	575516	576040	0.710476	COG1522K	heme d1 biosynthesis protein NirL	180.015	-0.0691486	0.347521	-0.198977	0.842281	0.998199	-
PA0515	576037	576489	0.699779	COG1522K	transcriptional regulator	115.6	-0.0422091	0.34885	-0.120995	0.903695	0.998199	-
PA0518	578029	578343	0.679365	COG4654C	cytochrome C-551	484.973	0.0301872	0.341433	0.0884133	0.929548	0.998199	+
PA0519	578394	580100	0.64382	COG2010C	nitrite reductase	5742.05	0.0520177	0.33305	0.156186	0.875886	0.998199	+
PA0520	580316	581098	0.704981	COG0714R	regulatory protein NirQ	623.666	-0.501332	0.358162	-1.39974	0.161592	0.998199	-
PA0521	581133	581660	0.681818	COG1845C	cytochrome C oxidase subunit	117.182	-0.639387	0.367415	-1.74023	0.0818185	0.998199	-
PA0522	581668	581925	0.717054	-	hypothetical protein	34.525	-0.671901	0.371313	-1.80952	0.0703695	0.998199	-
PA0523	582015	582455	0.639456	COG2010C	nitric-oxide reductase subunit C	975.482	-0.453169	0.370399	-1.22346	0.221155	0.998199	-
PA0524	582455	583855	0.650964	COG3256P	nitric-oxide reductase subunit B	3758.66	-0.411643	0.365112	-1.12744	0.259555	0.998199	-
PA0525	583857	585695	0.724307	COG4548P	dinitrification protein NorD	2266.98	-0.367314	0.366205	-1.00303	0.315847	0.998199	-
PA0527	585980	586663	0.640351	COG0664T	transcriptional regulator Dnr	57.8455	-0.368216	0.366492	-1.0047	0.31504	0.998199	-
PA0533	591445	592935	0.67941	COG2197TK	transcriptional regulator	39.0399	-0.186746	0.36673	-0.509218	0.6106	0.998199	-
PA0536	595245	596270	0.701754	COG1512R	hypothetical protein	100.307	0.415308	0.349824	1.18719	0.235152	0.998199	+
PA0537	596274	596882	0.643678	COG1704S	hypothetical protein	106.736	0.199096	0.34851	0.571278	0.567811	0.998199	+
PA0542	599757	600176	0.666667	COG0525J	hypothetical protein	132.155	-0.468171	0.346385	-1.35159	0.176506	0.998199	-
PA0545	602346	603650	0.68659	COG4097P	hypothetical protein	127.56	-0.110096	0.346793	-0.317468	0.750889	0.998199	-
PA0546	603706	604896	0.65995	COG0192H	S-adenosylmethionine synthetase	368.608	0.439306	0.335214	1.31053	0.190018	0.998199	+
PA0547	604912	605913	0.688623	COG2226H	transcriptional regulator	86.4878	-0.204114	0.359779	-0.567333	0.570488	0.998199	-
PA0548	606160	608157	0.673674	COG0021G	transketolase	339.46	0.341221	0.33834	1.00852	0.313206	0.998199	+
PA0551	610214	611275	0.664783	COG0057G	D-erythrose 4-phosphate dehydrogenase	64.9287	-0.299804	0.361924	-0.828362	0.407466	0.998199	-
PA0552	611281	612444	0.677835	COG0126G	phosphoglycerate kinase	215.547	0.571699	0.340508	1.67896	0.0931595	0.998199	+
PA0553	612517	612717	0.671642	-	hypothetical protein	34.1429	0.236687	0.369198	0.641085	0.521468	0.998199	+
PA0554	612877	613218	0.657895	COG3895R	hypothetical protein	44.4019	0.247553	0.364383	0.679376	0.4969	0.998199	+
PA0555	613338	614402	0.644131	COG0191G	fructose-1,6-bisphosphate aldolase	345.941	0.401745	0.336047	1.1955	0.231891	0.998199	+
PA0558	615607	616374	0.690104	COG2226H	hypothetical protein	62.1269	-0.269508	0.358073	-0.752662	0.451653	0.998199	-
PA0561	618176	619330	0.577489	-	hypothetical protein	34.7664	-0.496742	0.368968	-1.3463	0.178206	0.998199	-
PA0563	620135	620488	0.607345	COG3152S	hypothetical protein	130.129	-0.0354079	0.350149	-0.101122	0.919453	0.998199	-
PA0566	622023	622538	0.707364	-	hypothetical protein	42.7343	-0.0775589	0.36819	-0.210649	0.833161	0.998199	-
PA0576	634371	636224	0.628371	COG0568K	RNA polymerase sigma factor RpoD	1114.42	-0.17705	0.330362	-0.535926	0.592009	0.998199	-
PA0577	636304	638298	0.654637	COG0358L	DNA primase	126.927	0.0746324	0.345836	0.215803	0.829142	0.998199	+
PA0579	638900	639115	0.606481	COG0828J	30S ribosomal protein S21	260.148	-0.72185	0.343684	-2.10033	0.0356996	0.998199	-
PA0580	639316	640341	0.690058	COG0533O	DNA-binding/iron metalloprotein/AP endonuclease	52.8288	-0.353111	0.363028	-0.972682	0.330712	0.998199	-
PA0584	641932	643164	0.686942	COG0617J	multifunctional tRNA nucleotidyl transferase/2'3'-cyclic phosphodiesterase/2'nucleotidase/phosphatase	43.7633	0.099214	0.364741	0.272012	0.785613	0.998199	+
PA0586	643808	645361	0.618404	COG2719S	SpoVR family protein	162.487	-0.273368	0.347101	-0.787574	0.430946	0.998199	-
PA0587	645358	646629	0.638365	COG2718S	hypothetical protein	150.935	-0.0569117	0.352299	-0.161544	0.871665	0.998199	-
PA0588	646730	648652	0.601664	COG2766T	hypothetical protein	786.883	-0.242158	0.353656	-0.684728	0.493516	0.998199	-
PA0590	649307	650158	0.673709	COG0639T	diadenosine tetraphosphatase	73.6437	-0.383821	0.355239	-1.08046	0.279939	0.998199	-
PA0592	650575	651381	0.659232	COG0030J	dimethyladenosine transferase	40.3695	-0.635098	0.369481	-1.71889	0.0856339	0.998199	-
PA0593	651497	652483	0.699088	COG1995H	4-hydroxythreonine-4-phosphate dehydrogenase	47.9925	-0.0858075	0.365995	-0.23445	0.814636	0.998199	-
PA0594	652480	653772	0.654292	COG0760O	peptidyl-prolyl cis-trans isomerase SurA	142.829	0.395989	0.344636	1.14901	0.250553	0.998199	+
PA0595	653753	656527	0.598198	COG1452M	organic solvent tolerance protein OstA	1012.44	0.15535	0.340332	0.456466	0.648055	0.998199	+
PA0596	656654	657670	0.660767	COG3178R	hypothetical protein	178.728	-0.172908	0.346289	-0.499318	0.617555	0.998199	-
PA0597	657667	658341	0.688889	COG1208MJ	nucleotidyl transferase	71.5167	-0.153102	0.365386	-0.419013	0.675206	0.998199	-
PA0598	658343	659101	0.69697	COG1076O	hypothetical protein	61.7104	-0.230506	0.361355	-0.637893	0.523543	0.998199	-
PA0600	660315	662708	0.680869	COG4585T	two-component sensor	46.4959	0.102133	0.363405	0.281044	0.778677	0.998199	+
PA0602	663515	664549	0.657971	COG0687E	ABC transporter	187.94	0.453494	0.341027	1.32979	0.183588	0.998199	+
PA0608	670089	670907	0.665446	COG0546R	phosphoglycolate phosphatase	34.1999	-0.425596	0.369027	-1.15329	0.248791	0.998199	-
PA0609	670980	672458	0.644354	COG0147EH	anthranilate synthase component I	108.354	-0.167193	0.36713	-0.455405	0.648818	0.998199	-
PA0610	672777	673091	0.634921	-	transcriptional regulator PrtN	96.1789	0.180929	0.358366	0.504873	0.613648	0.998199	+
PA0611	673191	673961	0.660182	COG2932K	transcriptional regulator PrtR	69.9854	0.1664	0.355992	0.467425	0.640196	0.998199	+
PA0615	675861	676376	0.670543	-	hypothetical protein	90.9549	0.437405	0.351939	1.24284	0.213925	0.998199	+
PA0616	676373	676930	0.679211	COG4540R	hypothetical protein	61.8351	0.447401	0.358761	1.24707	0.212371	0.998199	+
PA0617	677083	677409	0.654434	COG3628R	bacteriophage protein	46.0017	0.339231	0.363702	0.932716	0.350967	0.998199	+
PA0618	677406	678293	0.648649	COG3948R	bacteriophage protein	103.411	0.59211	0.34953	1.69402	0.0902617	0.998199	+
PA0619	678286	678819	0.651685	COG4385R	bacteriophage protein	62.4129	0.681658	0.358416	1.90186	0.0571889	0.998199	+
PA0620	678821	680896	0.601156	COG5301R	bacteriophage protein	334.657	0.521015	0.339965	1.53255	0.125386	0.998199	+
PA0621	680893	681351	0.557734	-	hypothetical protein	35.2667	0.356162	0.36865	0.966127	0.33398	0.998199	+
PA0622	681394	682554	0.647717	COG3497R	bacteriophage protein	488.828	0.472967	0.334709	1.41307	0.157636	0.998199	+
PA0623	682567	683070	0.628968	COG3498R	bacteriophage protein	153.42	0.453111	0.34673	1.30681	0.191277	0.998199	+
PA0624	683085	683429	0.669565	-	hypothetical protein	87.6117	0.475744	0.354451	1.3422	0.179531	0.998199	+
PA0625	683599	685836	0.66622	COG3941R	hypothetical protein	295.815	0.490384	0.340501	1.44018	0.149815	0.998199	+
PA0626	685846	686718	0.67354	COG3499R	hypothetical protein	72.9545	0.541757	0.358623	1.51066	0.130875	0.998199	+
PA0628	686957	687946	0.655556	COG3500R	hypothetical protein	91.1454	0.618062	0.353174	1.75002	0.0801146	0.998199	+
PA0629	687979	688608	0.693651	COG3179R	hypothetical protein	41.931	0.668763	0.366199	1.82623	0.0678153	0.998199	+
PA0633	689537	690031	0.636364	-	hypothetical protein	232.538	0.587872	0.34252	1.71631	0.0861045	0.998199	+
PA0634	690043	690390	0.643678	-	hypothetical protein	70.8362	0.532128	0.356311	1.49343	0.135323	0.998199	+
PA0635	690420	690674	0.67451	-	hypothetical protein	44.462	0.542924	0.366895	1.47978	0.138933	0.998199	+
PA0636	690721	692556	0.65305	COG5281S	hypothetical protein	239.703	0.523225	0.338567	1.54541	0.122247	0.998199	+
PA0638	692898	693593	0.679598	COG4672S	bacteriophage protein	61.4148	0.654567	0.358991	1.82335	0.0682498	0.998199	+
PA0639	693596	694366	0.693904	COG1310R	hypothetical protein	51.1972	0.496191	0.362217	1.36987	0.170726	0.998199	+
PA0640	694421	695023	0.643449	COG4723S	bacteriophage protein	59.6759	0.553004	0.362263	1.52653	0.126878	0.998199	+
PA0641	695082	698696	0.663624	COG4733S	bacteriophage protein	358.35	0.615818	0.336823	1.82831	0.0675024	0.998199	+
PA0643	699744	700835	0.590659	-	hypothetical protein	163.199	0.542705	0.342884	1.58277	0.113475	0.998199	+
PA0646	701477	702529	0.582146	-	hypothetical protein	131.684	0.342757	0.345787	0.991237	0.32157	0.998199	+
PA0648	702828	703058	0.528139	-	hypothetical protein	42.6624	0.0772986	0.364851	0.211864	0.832213	0.998199	+
PA0649	703477	704082	0.653465	COG0512EH	anthranilate synthase component II	62.9956	-0.689549	0.359539	-1.91787	0.0551277	0.998199	-
PA0650	704084	705133	0.651429	COG0547E	anthranilate phosphoribosyltransferase	100.551	-0.177413	0.349826	-0.507145	0.612053	0.998199	-
PA0651	705130	705966	0.660693	COG0134E	indole-3-glycerol phosphate synthase	77.2062	0.0875561	0.353963	0.24736	0.80463	0.998199	+
PA0652	706028	706672	0.610853	COG0664T	cAMP-regulatory protein	327.538	-0.29758	0.338173	-0.879964	0.378879	0.998199	-
PA0653	706944	707366	0.654846	COG1765O	hypothetical protein	45.7226	-0.162467	0.363781	-0.446607	0.655159	0.998199	-
PA0654	707686	708480	0.592453	COG1586E	S-adenosylmethionine decarboxylase	43.2649	0.0718925	0.364679	0.197139	0.843718	0.998199	+
PA0655	708535	709182	0.675926	COG2941H	hypothetical protein	221.789	-0.164267	0.342625	-0.479436	0.631628	0.998199	-
PA0657	709699	711180	0.675439	COG0464O	ATPase	136.25	0.138856	0.345199	0.40225	0.6875	0.998199	+
PA0658	711220	712020	0.674157	COG0300R	short-chain dehydrogenase	52.3792	-0.129458	0.361837	-0.357779	0.720508	0.998199	-
PA0659	712081	713157	0.671309	COG3152S	hypothetical protein	162.711	0.232423	0.357771	0.649642	0.515924	0.998199	+
PA0660	713279	714247	0.673891	COG2070R	hypothetical protein	114.059	0.157808	0.347408	0.454245	0.649652	0.998199	+
PA0661	714264	714686	0.624113	COG1981S	hypothetical protein	42.8162	-0.390601	0.365543	-1.06855	0.285273	0.998199	-
PA0662	714977	716011	0.685024	COG0002E	N-acetyl-gamma-glutamyl-phosphate reductase	89.2324	0.0520969	0.355795	0.146424	0.883587	0.998199	+
PA0665	717231	717581	0.595442	COG0316S	iron-sulfur cluster insertion protein ErpA	136.178	-0.0564461	0.352552	-0.160107	0.872797	0.998199	-
PA0666	717635	718726	0.667582	COG2377O	anhydro-N-acetylmuramic acid kinase	62.9496	-0.180201	0.357747	-0.50371	0.614465	0.998199	-
PA0667	718729	720072	0.622024	COG0739M	hypothetical protein	353.291	-0.17268	0.337826	-0.51115	0.609246	0.998199	-
PA0668	720357	721556	0.6	COG0162J	tyrosyl-tRNA synthetase	208.333	-0.190271	0.355495	-0.535226	0.592493	0.998199	-
PA0690	749957	762499	0.676313	-	hypothetical protein	74.7683	-0.0322534	0.366001	-0.0881238	0.929778	0.998199	-
PA0705	778309	779208	0.643333	COG1215M	alpha-1,6-rhamnosyltransferase MigA	74.3793	-0.588946	0.358522	-1.64271	0.100444	0.998199	-
PA0713	784173	784466	0.612245	-	hypothetical protein	34.8987	0.285945	0.372635	0.767359	0.442868	0.998199	+
PA0715	785969	786925	0.39185	COG3344L	hypothetical protein	188.289	-0.333007	0.342201	-0.973134	0.330487	0.998199	-
PA0716	786928	788253	0.396682	COG1123R	hypothetical protein	153.874	-0.233955	0.345052	-0.67803	0.497753	0.998199	-
PA0723	790986	791234	0.634538	-	coat protein B of bacteriophage Pf1	68.4917	0.204496	0.364216	0.561469	0.574478	0.998199	+
PA0730	797925	798827	0.633444	COG0596R	transferase	45.6433	-0.727479	0.372065	-1.95525	0.0505539	0.998199	-
PA0732	800096	801139	0.654215	COG1376S	hypothetical protein	51.6395	-0.215277	0.365837	-0.58845	0.55623	0.998199	-
PA0743	810275	811171	0.697882	COG2084I	3-hydroxyisobutyrate dehydrogenase	64.2797	-0.142921	0.3579	-0.399333	0.689648	0.998199	-
PA0744	811283	812386	0.692029	COG1024I	enoyl-CoA hydratase	292.723	0.0833468	0.34309	0.24293	0.80806	0.998199	+
PA0745	812445	813263	0.69475	COG1024I	enoyl-CoA hydratase	398.13	0.146329	0.33463	0.437284	0.661905	0.998199	+
PA0746	813329	814492	0.689003	COG1960I	acyl-CoA dehydrogenase	181.878	0.107947	0.341342	0.316243	0.751818	0.998199	+
PA0747	814504	816012	0.67992	COG1012C	aldehyde dehydrogenase	193.351	0.426407	0.340951	1.25064	0.211066	0.998199	+
PA0750	818003	818698	0.640805	COG0692L	uracil-DNA glycosylase	74.999	0.339724	0.364249	0.932669	0.350991	0.998199	+
PA0752	819855	821372	0.66996	COG3333S	hypothetical protein	39.4307	0.541111	0.366701	1.47562	0.140046	0.998199	+
PA0755	822915	824198	0.647196	-	cis-aconitate porin OpdH	44.5239	0.180532	0.370903	0.486737	0.626445	0.998199	+
PA0758	826463	827299	0.653524	COG1639T	hypothetical protein	73.8488	-0.224252	0.365983	-0.612739	0.540049	0.998199	-
PA0759	827400	828344	0.689947	COG0354R	hypothetical protein	82.8392	-0.192919	0.353683	-0.545458	0.585438	0.998199	-
PA0762	831301	831882	0.59622	COG1595K	RNA polymerase sigma factor AlgU	415.226	-0.133573	0.343299	-0.389085	0.697213	0.998199	-
PA0763	831914	832498	0.666667	COG3073T	anti-sigma factor MucA	244.724	0.0527186	0.346088	0.152327	0.878929	0.998199	+
PA0764	832507	833457	0.677182	COG3026T	negative regulator for alginate biosynthesis MucB	239.541	-0.260884	0.340382	-0.766446	0.443411	0.998199	-
PA0766	833949	835373	0.648421	COG0265O	serine protease MucD	494.825	0.47245	0.344966	1.36955	0.170826	0.998199	+
PA0767	835523	837322	0.629444	COG0481M	GTP-binding protein LepA	214.67	-0.419993	0.349544	-1.20155	0.22954	0.998199	-
PA0768	837328	838182	0.622222	COG0681U	signal peptidase I	44.7335	0.112361	0.365475	0.307438	0.75851	0.998199	+
PA0771	839407	840324	0.638344	COG1159R	GTP-binding protein Era	73.7004	0.0357778	0.357752	0.100007	0.920339	0.998199	+
PA0773	841079	841825	0.692102	COG0854H	pyridoxine 5'-phosphate synthase	66.0229	0.0502336	0.357108	0.140668	0.888132	0.998199	+
PA0778	845278	845682	0.669136	COG5513S	inhibitor of cysteine peptidase	35.8072	-0.112849	0.368319	-0.30639	0.759308	0.998199	-
PA0779	845793	848192	0.652083	COG0466O	ATP-dependent protease	756.123	0.600615	0.336046	1.7873	0.0738891	0.998199	+
PA0782	851783	854965	0.679862	COG4230C	bifunctional proline dehydrogenase/pyrroline-5-carboxylate dehydrogenase	450.21	0.413941	0.371118	1.11539	0.264683	0.998199	+
PA0783	855277	856797	0.666009	COG0591ER	sodium/proline symporter PutP	488.702	0.606298	0.373168	1.62473	0.10422	0.998199	+
PA0784	856942	857871	0.675269	COG0583K	transcriptional regulator	112.434	-0.0711573	0.347688	-0.204658	0.837839	0.998199	-
PA0788	860175	863300	0.680742	COG0744M	hypothetical protein	46.7961	-0.0602565	0.373314	-0.16141	0.871771	0.998199	-
PA0789	864095	865510	0.644068	COG1113E	amino acid permease	243.369	0.603353	0.353077	1.70884	0.0874804	0.998199	+
PA0792	867324	868808	0.677441	COG2079R	2-methylcitrate dehydratase	104.608	-0.0546428	0.348848	-0.156638	0.87553	0.998199	-
PA0793	868943	870130	0.695286	COG2828S	hypothetical protein	81.3862	0.0956711	0.353995	0.270262	0.786959	0.998199	+
PA0794	870249	872855	0.69697	COG1048C	aconitate hydratase	329.404	0.108309	0.338212	0.320239	0.748787	0.998199	+
PA0795	872986	874113	0.649823	COG0372C	methylcitrate synthase	506.693	0.279771	0.333254	0.839513	0.401181	0.998199	+
PA0796	874206	875102	0.667781	COG2513G	2-methylisocitrate lyase	154.285	0.289307	0.350741	0.824846	0.409459	0.998199	+
PA0799	876617	878608	0.702811	COG0553KL	helicase	47.6134	-0.211497	0.365991	-0.577875	0.563349	0.998199	-
PA0805	882989	883216	0.530702	-	hypothetical protein	212.344	-0.0832821	0.339755	-0.245124	0.80636	0.998199	-
PA0807	884799	885566	0.670573	COG3023V	protein AmpDh3	60.6188	0.390844	0.35891	1.08898	0.276165	0.998199	+
PA0815	893041	893994	0.69392	COG0583K	transcriptional regulator	143.829	0.344713	0.362467	0.951021	0.341594	0.998199	+
PA0816	893967	894851	0.716384	COG0583K	transcriptional regulator	44.0641	-0.0615582	0.367711	-0.167409	0.867048	0.998199	-
PA0820	896416	897228	0.549815	COG3183V	hypothetical protein	143.098	0.0578962	0.344506	0.168056	0.866539	0.998199	+
PA0821	897335	898423	0.579431	-	hypothetical protein	43.1543	0.038456	0.365275	0.10528	0.916154	0.998199	+
PA0826.2	901520	901872	0.558074	-	-	73670	0.18547	0.341599	0.542947	0.587166	0.998199	+
PA0830	904768	905601	0.659472	COG3687R	hypothetical protein	58.8118	-0.0595933	0.36954	-0.161263	0.871886	0.998199	-
PA0831	905726	906745	0.685294	COG2207K	transcriptional regulator OruR	50.0016	0.0355988	0.368366	0.0966397	0.923013	0.998199	+
PA0832	906847	907488	0.676012	COG0491R	hypothetical protein	40.7766	-0.370207	0.368249	-1.00532	0.314744	0.998199	-
PA0833	907594	908307	0.67507	COG2885M	hypothetical protein	338.834	0.133615	0.335683	0.398041	0.6906	0.998199	+
PA0834	908377	909291	0.638251	COG0204I	acyltransferase	38.1628	-0.35917	0.369437	-0.972208	0.330947	0.998199	-
PA0835	909418	911532	0.687943	COG0280C	phosphate acetyltransferase	626.77	-0.16907	0.338606	-0.499311	0.61756	0.998199	-
PA0836	911595	912779	0.701266	COG0282C	acetate kinase	557.267	-0.191831	0.352607	-0.544035	0.586417	0.998199	-
PA0837	913086	913571	0.633745	COG1047O	peptidyl-prolyl cis-trans isomerase SlyD	132.637	-0.502413	0.351854	-1.4279	0.153319	0.998199	-
PA0838	913777	914259	0.654244	COG0386O	glutathione peroxidase	125.145	-0.28465	0.346232	-0.822136	0.410999	0.998199	-
PA0840	915043	916155	0.691824	COG1902C	oxidoreductase	94.6003	-0.31115	0.355554	-0.875115	0.381511	0.998199	-
PA0841	916346	917305	0.688542	COG1307S	hypothetical protein	34.079	0.3298	0.368797	0.89426	0.371183	0.998199	+
PA0846	924182	924922	0.646424	COG2981E	sulfate transporter CysZ	66.5032	-0.469744	0.367839	-1.27704	0.201589	0.998199	-
PA0854	932718	934112	0.688889	COG0114C	fumarate hydratase	129.235	0.326871	0.345628	0.945729	0.344287	0.998199	+
PA0856	935427	935975	0.628415	COG3184S	hypothetical protein	114.988	-0.513787	0.355553	-1.44503	0.148448	0.998199	-
PA0857	935989	936294	0.660131	COG0271T	morphogene protein BolA	37.9163	-0.552128	0.369238	-1.49531	0.134832	0.998199	-
PA0858	936459	937397	0.636848	COG1054R	hypothetical protein	63.2961	-0.0795675	0.357582	-0.222515	0.823913	0.998199	-
PA0860	938032	939822	0.676159	COG1132V	ABC transporter ATP-binding protein/permease	32.7708	0.0887245	0.36914	0.240354	0.810055	0.998199	+
PA0861	940117	942573	0.658934	COG2200T	hypothetical protein	184.305	-0.139648	0.345675	-0.403986	0.686223	0.998199	-
PA0865	945834	946907	0.614525	COG3185ER	4-hydroxyphenylpyruvate dioxygenase	1472.56	0.142325	0.342619	0.415403	0.677847	0.998199	+
PA0866	947205	948623	0.648344	COG1113E	aromatic amino acid transporter AroP2	46.7423	-0.891342	0.364692	-2.4441	0.0145216	0.998199	-
PA0867	948776	949159	0.648438	COG3895R	lysozyme inhibitor	368.58	0.18973	0.340899	0.556559	0.577829	0.998199	+
PA0869	949716	950648	0.663451	COG1686M	D-alanyl-D-alanine endopeptidase	87.0285	-0.197178	0.358033	-0.550726	0.581822	0.998199	-
PA0870	950962	952161	0.6975	COG1448E	aromatic amino acid aminotransferase	1295.31	-0.0782905	0.331712	-0.236019	0.813418	0.998199	-
PA0871	952158	952514	0.619048	COG2154H	pterin-4-alpha-carbinolamine dehydratase	443.33	0.0532273	0.344949	0.154305	0.877369	0.998199	+
PA0872	952619	953407	0.640051	COG3186E	phenylalanine 4-monooxygenase	1988.62	0.294211	0.361342	0.814217	0.415521	0.998199	+
PA0873	953691	955250	0.680128	COG3283KE	transcriptional regulator PhhR	45.9817	0.404778	0.363738	1.11283	0.265782	0.998199	+
PA0876	958406	959350	0.665608	COG0583K	transcriptional regulator	120.025	-0.201288	0.349251	-0.576341	0.564385	0.998199	-
PA0888	972166	972945	0.638462	COG0834ET	arginine/ornithine binding protein AotJ	472.959	0.156668	0.339068	0.462054	0.644043	0.998199	+
PA0889	973064	973753	0.65942	COG4215E	arginine/ornithine transporter AotQ	52.8987	-0.297108	0.363647	-0.817024	0.413915	0.998199	-
PA0891	974482	975594	0.705301	COG3608R	hypothetical protein	67.3388	0.439229	0.356721	1.2313	0.218212	0.998199	+
PA0892	975613	976377	0.654902	COG4598E	arginine/ornithine transporter AotP	65.7837	0.0478221	0.356818	0.134024	0.893384	0.998199	+
PA0893	976410	977399	0.675758	COG4977K	transcriptional regulator ArgR	74.0956	0.217987	0.355311	0.613512	0.539538	0.998199	+
PA0895	977910	979130	0.674857	COG4992E	bifunctional N-succinyldiaminopimelate-aminotransferase/acetylornithine transaminase protein	557.919	0.402459	0.333906	1.20531	0.228085	0.998199	+
PA0896	979329	980345	0.653884	COG3138E	arginine/ornithine succinyltransferase AI subunit	205.117	0.214967	0.342689	0.627295	0.530466	0.998199	+
PA0897	980357	981379	0.682307	COG3138E	arginine/ornithine succinyltransferase AII subunit	175.805	0.340519	0.341811	0.996218	0.319144	0.998199	+
PA0898	981422	982888	0.694615	COG1012C	succinylglutamic semialdehyde dehydrogenase	296.575	0.282399	0.336626	0.838908	0.401521	0.998199	+
PA0899	982885	984231	0.655531	COG3724E	succinylarginine dihydrolase	358.661	0.24578	0.335149	0.733346	0.463347	0.998199	+
PA0900	984245	984535	0.632302	-	hypothetical protein	63.9717	0.0736438	0.357568	0.205957	0.836824	0.998199	+
PA0902	985692	986696	0.697512	COG2008E	hypothetical protein	41.2179	-0.284404	0.3694	-0.769908	0.441355	0.998199	-
PA0903	986818	989442	0.659429	COG0013J	alanyl-tRNA synthetase	336.02	0.259672	0.34297	0.757129	0.448973	0.998199	+
PA0904	989590	990828	0.627926	COG0527E	aspartate kinase	274.297	0.306057	0.343942	0.88985	0.373547	0.998199	+
PA0905.1	991260	991350	0.648352	-	-	52.4347	-0.267906	0.36901	-0.726014	0.46783	0.998199	-
PA0905.2	991468	991544	0.571429	-	-	45.9015	-0.146886	0.363739	-0.403823	0.686343	0.998199	-
PA0905	991013	991198	0.553763	COG1551T	carbon storage regulator	262.077	0.249423	0.351597	0.709402	0.478075	0.998199	+
PA0910	994143	994646	0.670635	-	hypothetical protein	33.3669	0.364849	0.369883	0.98639	0.323942	0.998199	+
PA0913	996038	997486	0.634231	COG2239P	Mg transporter MgtE	82.932	-0.248741	0.352809	-0.70503	0.480792	0.998199	-
PA0917	1000013	1001917	0.657218	COG3158P	potassium uptake protein Kup	59.3304	-0.0376294	0.362416	-0.103829	0.917305	0.998199	-
PA0918	1001972	1002520	0.635701	COG3038C	cytochrome b561	448.544	-0.14682	0.369542	-0.397302	0.691145	0.998199	-
PA0919	1002681	1003964	0.672897	COG3946U	hypothetical protein	39.3491	0.226051	0.367578	0.614976	0.538571	0.998199	+
PA0920	1003966	1006611	0.687453	COG2898S	hypothetical protein	74.0583	-0.225201	0.356283	-0.632085	0.527331	0.998199	-
PA0922	1007234	1007548	0.631746	-	hypothetical protein	41.0714	0.425021	0.365859	1.16171	0.245355	0.998199	+
PA0923	1007950	1008999	0.66	COG0389L	DNA polymerase IV	34.4663	0.0791336	0.368457	0.21477	0.829947	0.998199	+
PA0928	1012975	1015752	0.669546	COG0642T	sensor/response regulator hybrid	100.638	-0.118188	0.349398	-0.338262	0.735165	0.998199	-
PA0932	1020708	1021607	0.657778	COG0031E	cysteine synthase B	109.599	-0.440781	0.356989	-1.23472	0.216935	0.998199	-
PA0933	1021616	1022968	0.67184	COG2265J	23S rRNA 5-methyluridine methyltransferase	109.704	-0.216108	0.351694	-0.614475	0.538901	0.998199	-
PA0934	1023053	1025296	0.645722	COG0317TK	GTP pyrophosphokinase	400.09	0.305073	0.334467	0.912118	0.361707	0.998199	+
PA0935	1025401	1026231	0.646209	COG3956R	nucleoside triphosphate pyrophosphohydrolase	42.8485	-0.234303	0.365117	-0.641719	0.521055	0.998199	-
PA0936	1026274	1027212	0.625133	COG3555O	lipopolysaccharide biosynthetic protein LpxO2	126.209	-0.513417	0.354816	-1.447	0.147898	0.998199	-
PA0937	1027445	1027984	0.605556	COG3122S	hypothetical protein	41.4971	-0.163139	0.3686	-0.442591	0.658062	0.998199	-
PA0938	1028172	1029500	0.620767	COG3765M	hypothetical protein	209.421	-0.336739	0.351885	-0.956957	0.338589	0.998199	-
PA0942	1030772	1031332	0.636364	COG1846K	transcriptional regulator	46.3456	0.269616	0.369874	0.728941	0.466037	0.998199	+
PA0943	1031386	1032102	0.606695	-	hypothetical protein	184.862	0.184226	0.341675	0.539184	0.58976	0.998199	+
PA0944	1032095	1032763	0.648729	COG0299F	phosphoribosylglycinamide formyltransferase	36.1356	0.0864834	0.368607	0.234622	0.814502	0.998199	+
PA0945	1032763	1033824	0.660075	COG0150F	phosphoribosylaminoimidazole synthetase	134.041	-0.037742	0.350387	-0.107715	0.914222	0.998199	-
PA0946	1034038	1035075	0.678227	COG3249S	hypothetical protein	137.052	-0.129382	0.353075	-0.366443	0.714035	0.998199	-
PA0947	1035277	1035981	0.611348	COG0593L	DNA replication initiation factor	53.1251	-0.69335	0.363944	-1.9051	0.0567668	0.998199	-
PA0949	1036579	1037175	0.675042	COG0655R	Trp repressor binding protein WrbA	39.5643	-0.377128	0.367251	-1.02689	0.304471	0.998199	-
PA0950	1037172	1037525	0.655367	COG1393P	arsenate reductase	37.8677	-0.428022	0.36858	-1.16127	0.24553	0.998199	-
PA0951a	1039044	1039229	0.629032	-	hypothetical protein	89.8695	-0.747105	0.353472	-2.11362	0.0345478	0.998199	-
PA0955	1040724	1041680	0.648903	-	hypothetical protein	62.9406	0.0951229	0.357729	0.265908	0.79031	0.998199	+
PA0956	1041689	1043404	0.641026	COG0442J	prolyl-tRNA synthetase	362.988	-0.16352	0.349218	-0.468244	0.63961	0.998199	-
PA0958	1043983	1045314	0.61036	COG2272I	porin	3969.84	0.323869	0.329495	0.982923	0.325645	0.998199	+
PA0959	1045832	1046461	0.646032	COG0537FGR	hypothetical protein	48.4097	0.100986	0.363057	0.278154	0.780894	0.998199	+
PA0961	1046720	1047334	0.653659	-	cold-shock protein	34.0158	-0.444346	0.369667	-1.20202	0.229357	0.998199	-
PA0962	1047549	1048019	0.632696	COG0783P	dna-binding stress protein	1611.55	0.0896736	0.344421	0.26036	0.794586	0.998199	+
PA0964	1050301	1051047	0.619813	COG0217S	hypothetical protein	303.169	0.444669	0.340304	1.30668	0.191321	0.998199	+
PA0965	1051132	1051656	0.649524	COG0817L	Holliday junction resolvase	48.8173	-0.270764	0.362542	-0.746848	0.455155	0.998199	-
PA0966	1051673	1052278	0.618812	COG0632L	Holliday junction DNA helicase RuvA	60.2099	-0.250621	0.358564	-0.698957	0.484579	0.998199	-
PA0967	1052289	1053347	0.636449	COG2255L	Holliday junction DNA helicase RuvB	91.6518	-0.149313	0.351037	-0.425347	0.670584	0.998199	-
PA0968	1053400	1053846	0.612975	COG0824R	hypothetical protein	45.3267	0.36648	0.365288	1.00326	0.315734	0.998199	+
PA0969	1053848	1054543	0.635057	COG0811U	TolQ protein	151.266	0.0971643	0.346127	0.280719	0.778926	0.998199	+
PA0970	1054566	1055006	0.582766	COG0848U	TolR protein	45.1461	0.0435195	0.364168	0.119504	0.904876	0.998199	+
PA0971	1055009	1056052	0.612069	COG3064M	TolA protein	103.563	-0.0449252	0.351491	-0.127813	0.898297	0.998199	-
PA0972	1056049	1057347	0.628945	COG0823U	translocation protein TolB	297.816	0.190006	0.336539	0.56459	0.572352	0.998199	+
PA0973	1057400	1057906	0.625247	COG2885M	peptidoglycan associated lipoprotein OprL	1809.15	0.339981	0.338825	1.00341	0.315662	0.998199	+
PA0974	1057916	1058740	0.641212	COG1729S	hypothetical protein	205.537	-0.145199	0.34098	-0.425827	0.670234	0.998199	-
PA0985	1066321	1067817	0.46493	-	pyocin S5	219.583	0.38805	0.339257	1.14383	0.252696	0.998199	+
PA0995	1077383	1077904	0.599617	COG0350L	methylated-DNA--protein-cysteine methyltransferase	38.715	-0.0867532	0.368461	-0.235448	0.813861	0.998199	-
PA1003	1086097	1087095	0.626627	COG0583K	transcriptional regulator MvfR	45.6529	0.063731	0.3636	0.175278	0.860861	0.998199	+
PA1004	1087843	1088901	0.661945	COG0379H	quinolinate synthetase	140.964	-0.0932669	0.344387	-0.27082	0.78653	0.998199	-
PA1005	1089010	1090443	0.662483	COG4783R	hypothetical protein	143.833	-0.190359	0.353782	-0.538069	0.59053	0.998199	-
PA1007	1090891	1091964	0.639665	COG0628R	hypothetical protein	39.5436	-0.386685	0.368035	-1.05067	0.293408	0.998199	-
PA1009	1092510	1093067	0.659498	COG2716E	hypothetical protein	60.0192	-0.302222	0.363401	-0.831649	0.405607	0.998199	-
PA1010	1093251	1094129	0.664391	COG0329EM	dihydrodipicolinate synthase	303.156	-0.282948	0.348083	-0.812876	0.416289	0.998199	-
PA1011	1094147	1095337	0.669186	COG3317M	hypothetical protein	314.755	0.087919	0.338669	0.259601	0.795171	0.998199	+
PA1012	1095276	1096034	0.649539	COG1235R	hypothetical protein	54.9349	0.258676	0.360233	0.71808	0.472708	0.998199	+
PA1013	1096063	1096773	0.601969	COG0152F	phosphoribosylaminoimidazole-succinocarboxamide synthase	274.124	0.329513	0.3416	0.964617	0.334737	0.998199	+
PA1014	1097296	1098288	0.609265	COG1215M	glycosyl transferase family protein	110.274	-0.0866057	0.349593	-0.247733	0.804341	0.998199	-
PA1029	1116133	1116500	0.660326	-	-	67.503	0.215293	0.364827	0.590123	0.555108	0.998199	+
PA1030	1116635	1117390	0.654762	-	hypothetical protein	105.703	0.0456893	0.357508	0.1278	0.898308	0.998199	+
PA1031	1118158	1119519	0.65859	COG1322S	hypothetical protein	95.0427	0.0451197	0.350324	0.128794	0.897521	0.998199	+
PA1032	1119674	1122217	0.67217	COG2366R	QuiP protein	88.0524	0.374663	0.35523	1.0547	0.29156	0.998199	+
PA1033	1122340	1122981	0.635514	COG0625O	glutathione S-transferase	47.3311	0.138245	0.362993	0.380848	0.703316	0.998199	+
PA1035	1123356	1123850	0.581818	COG5608S	hypothetical protein	49.838	-0.144844	0.362514	-0.399554	0.689485	0.998199	-
PA1041	1126969	1127601	0.658768	COG2885M	hypothetical protein	101.281	-0.178932	0.361487	-0.49499	0.620607	0.998199	-
PA1045	1129451	1131595	0.674126	COG1199KL	ATP-dependent DNA helicase DinG	82.6561	0.384152	0.360725	1.06494	0.286901	0.998199	+
PA1046	1131674	1133947	0.689094	COG1874G	hypothetical protein	53.0118	0.317005	0.361008	0.878109	0.379885	0.998199	+
PA1047	1134024	1135202	0.685327	COG1680V	esterase	51.92	-0.143619	0.364883	-0.393602	0.693875	0.998199	-
PA1048	1135408	1136289	0.660998	COG2885M	hypothetical protein	109.342	0.474706	0.348669	1.36148	0.173362	0.998199	+
PA1049	1136388	1137035	0.694444	COG0259H	pyridoxamine 5'-phosphate oxidase	96.6524	-0.225493	0.351378	-0.641738	0.521043	0.998199	-
PA1050	1137043	1138155	0.707098	COG3835KT	hypothetical protein	67.2005	-0.109322	0.359004	-0.304514	0.760736	0.998199	-
PA1054	1142061	1144862	0.669522	COG1009CP	monovalent cation/H+ antiporter subunit A	176.45	-0.175393	0.341659	-0.513358	0.607701	0.998199	-
PA1056	1145197	1146696	0.688	COG0651CP	monovalent cation/H+ antiporter subunit D	61.3676	0.265527	0.360666	0.736214	0.4616	0.998199	+
PA1060	1147928	1148833	0.683223	COG5006R	hypothetical protein	45.704	-0.253799	0.364714	-0.695886	0.4865	0.998199	-
PA1061	1148844	1149941	0.675774	COG0031E	hypothetical protein	40.6617	-0.19347	0.365763	-0.528949	0.596841	0.998199	-
PA1064	1150750	1151415	0.665165	COG3650S	hypothetical protein	59.4197	-0.194082	0.361526	-0.536839	0.591379	0.998199	-
PA1068	1153637	1155547	0.686552	COG0326O	heat shock protein (hsp90 family)	88.3135	0.258619	0.354358	0.729824	0.465498	0.998199	+
PA1069	1155584	1157878	0.684096	COG3118O	hypothetical protein	194.134	0.59508	0.343069	1.73458	0.0828153	0.998199	+
PA1070	1157954	1158655	0.643875	COG0410E	branched-chain amino acid ABC transporter	96.6491	0.281188	0.350292	0.802725	0.422134	0.998199	+
PA1071	1158658	1159425	0.653646	COG0411E	leucine/isoleucine/valine ABC transporter ATP-binding protein	104.969	0.483236	0.349198	1.38385	0.166405	0.998199	+
PA1072	1159422	1160675	0.657895	COG4177E	leucine/isoleucine/valine ABC transporter permease	181.95	0.74761	0.344572	2.16968	0.0300313	0.998199	+
PA1073	1160672	1161595	0.62987	COG0559E	branched-chain amino acid ABC transporter	141.211	0.600974	0.351445	1.71001	0.0872646	0.998199	+
PA1074	1161856	1162977	0.639037	COG0683E	branched-chain amino acid ABC transporter	1558.17	0.740202	0.33227	2.22771	0.0258997	0.998199	+
PA1076	1163660	1164022	0.625344	-	hypothetical protein	339.967	-0.169782	0.349508	-0.485775	0.627127	0.998199	-
PA1077	1164275	1164682	0.632353	COG1815N	flagellar basal-body rod protein FlgB	58.6744	-0.651542	0.360467	-1.8075	0.070685	0.998199	-
PA1079	1165141	1165854	0.631653	COG1843N	flagellar basal body rod modification protein	102.163	-0.298474	0.352183	-0.847498	0.396717	0.998199	-
PA1080	1165882	1167270	0.645788	COG1749N	flagellar hook protein FlgE	502.576	0.266055	0.345795	0.769399	0.441656	0.998199	+
PA1082	1168284	1169069	0.64631	COG4786N	flagellar basal body rod protein FlgG	198.818	-0.149236	0.351182	-0.424953	0.670871	0.998199	-
PA1083	1169115	1169810	0.666667	COG2063N	flagellar basal body L-ring protein	74.8999	0.233427	0.358849	0.650489	0.515376	0.998199	+
PA1084	1169822	1170931	0.68018	COG1706N	flagellar basal body P-ring biosynthesis protein FlgA	72.1574	0.447616	0.357369	1.25253	0.210377	0.998199	+
PA1085	1170942	1172144	0.674979	COG1705NU	flagellar rod assembly protein/muramidase FlgJ	111.837	0.105927	0.350703	0.302042	0.76262	0.998199	+
PA1086	1172163	1174214	0.654483	COG1256N	flagellar hook-associated protein FlgK	307.626	0.349235	0.345602	1.01051	0.31225	0.998199	+
PA1087	1174240	1175559	0.635606	COG1344N	flagellar hook-associated protein FlgL	228.396	0.144459	0.345976	0.417542	0.676282	0.998199	+
PA1088	1175614	1176375	0.64042	COG2226H	hypothetical protein	70.8016	-0.199931	0.364474	-0.548546	0.583317	0.998199	-
PA1089	1176380	1176982	0.643449	COG0560E	hypothetical protein	47.1016	-0.1379	0.364911	-0.377902	0.705503	0.998199	-
PA1090	1176958	1177620	0.636501	COG1213M	hypothetical protein	45.0577	-0.124879	0.36685	-0.34041	0.733548	0.998199	-
PA1091	1177613	1182697	0.687709	COG1887M	flagellar glycosyl transferase, FgtA	576.482	0.143848	0.334895	0.429531	0.667536	0.998199	+
PA1092	1183058	1184524	0.63122	COG1344N	flagellin type B	8897.59	-0.0445417	0.339235	-0.1313	0.895538	0.998199	-
PA1093	1184603	1184974	0.612903	COG1334N	hypothetical protein	316.812	0.144302	0.343675	0.419881	0.674573	0.998199	+
PA1094	1185060	1186484	0.614737	COG1345N	flagellar capping protein FliD	1362.92	0.189316	0.341282	0.554719	0.579087	0.998199	+
PA1095	1186606	1186986	0.595801	COG1516NUO	flagellar protein FliS	457.701	-0.449309	0.355046	-1.26549	0.205694	0.998199	-
PA1096	1187009	1187305	0.609428	-	hypothetical protein	357.38	-0.348135	0.350437	-0.993431	0.3205	0.998199	-
PA1098	1189172	1190380	0.692308	COG0642T	two-component sensor	81.3841	-0.293306	0.353658	-0.829349	0.406907	0.998199	-
PA1099	1190385	1191806	0.695499	COG2204T	two-component response regulator	111.344	0.329019	0.348206	0.944899	0.34471	0.998199	+
PA1100	1192053	1192382	0.618182	COG1677NU	flagellar hook-basal body protein FliE	35.8791	-0.377218	0.370244	-1.01884	0.308281	0.998199	-
PA1101	1192405	1194201	0.674457	COG1766NU	flagellar MS-ring protein	121.793	0.290615	0.355066	0.818482	0.413082	0.998199	+
PA1102	1194207	1195223	0.647984	COG1536N	flagellar motor switch protein G	130.478	0.222016	0.346391	0.640941	0.521561	0.998199	+
PA1103	1195225	1196031	0.671623	COG1317NU	flagellar assembly protein H	60.7671	-0.0871157	0.358305	-0.243133	0.807902	0.998199	-
PA1104	1196021	1197376	0.696165	COG1157NU	flagellum-specific ATP synthase	99.0949	0.288771	0.349709	0.825747	0.408948	0.998199	+
PA1106	1197838	1198551	0.665266	-	hypothetical protein	42.7271	-0.117538	0.364937	-0.322077	0.747395	0.998199	-
PA1112.1	1205031	1205330	0.653333	-	-	134.855	-0.573681	0.3457	-1.65948	0.0970196	0.998199	-
PA1115	1207979	1210303	0.673548	COG1368M	hypothetical protein	151.099	-0.0743593	0.343812	-0.216279	0.828771	0.998199	-
PA1118	1211888	1212571	0.654971	-	hypothetical protein	33.9996	0.142792	0.371039	0.384843	0.700354	0.998199	+
PA1119	1212717	1213223	0.656805	COG2885M	hypothetical protein	45.8065	0.207858	0.365351	0.568926	0.569406	0.998199	+
PA1122	1215284	1215822	0.669759	-	-	75.7918	-0.337323	0.360284	-0.936269	0.349135	0.998199	-
PA1123	1216120	1216440	0.613707	-	hypothetical protein	193.487	0.213516	0.34068	0.626734	0.530833	0.998199	+
PA1124	1216671	1218167	0.640615	COG0232F	deoxyguanosinetriphosphate triphosphohydrolase	86.9762	0.242131	0.35708	0.678086	0.497717	0.998199	+
PA1127	1219621	1220610	0.683838	COG0667C	oxidoreductase	104.498	0.102555	0.352524	0.290917	0.771115	0.998199	+
PA1132	1224641	1225330	0.63913	-	hypothetical protein	47.393	-0.397582	0.364419	-1.091	0.275272	0.998199	-
PA1140	1231256	1232092	0.657109	COG3257R	hypothetical protein	45.9562	0.376934	0.363733	1.03629	0.300065	0.998199	+
PA1150	1243594	1245663	0.545411	COG1196D	pyocin S2	238.222	0.58059	0.339307	1.7111	0.0870621	0.998199	+
PA1151	1245665	1245928	0.416667	-	pyocin S2 immunity protein	167.954	0.191914	0.352181	0.544932	0.585801	0.998199	+
PA1155	1249907	1251154	0.626603	COG0208F	ribonucleotide-diphosphate reductase subunit beta	1253.38	0.363315	0.341587	1.06361	0.287506	0.998199	+
PA1156	1251418	1254309	0.652835	COG0209F	ribonucleotide-diphosphate reductase subunit alpha	972.799	0.708732	0.331801	2.13601	0.0326783	0.998199	+
PA1159	1257772	1257981	0.57619	COG1278K	cold-shock protein	307.619	0.117498	0.341555	0.344008	0.73084	0.998199	+
PA1162	1259291	1260442	0.694444	COG0624E	succinyl-diaminopimelate desuccinylase	46.5247	-0.0317855	0.367637	-0.0864589	0.931102	0.998199	-
PA1164	1263378	1264190	0.690037	COG1179H	hypothetical protein	43.4383	-0.393672	0.365211	-1.07793	0.281065	0.998199	-
PA1171	1270972	1272168	0.705096	COG2951M	transglycosylase	108.836	0.194233	0.355135	0.546929	0.584428	0.998199	+
PA1178	1277006	1277608	0.628524	COG3637M	PhoP/Q and low Mg2+ inducible outer membrane protein H1	1368.78	0.0606456	0.337581	0.179648	0.857429	0.998199	+
PA1179	1277688	1278365	0.662242	COG0745TK	two-component response regulator PhoP	169.564	-0.0464625	0.342464	-0.135671	0.892081	0.998199	-
PA1180	1278362	1279708	0.683742	COG0642T	two-component sensor PhoQ	87.8788	-0.179253	0.35172	-0.509646	0.610299	0.998199	-
PA1181	1279810	1283172	0.671127	COG3447T	sensor protein	67.9167	-0.397873	0.364578	-1.09132	0.27513	0.998199	-
PA1183	1284513	1285823	0.643021	COG1301C	C4-dicarboxylate transporter DctA	52.4246	-0.617647	0.369882	-1.66985	0.0949495	0.998199	-
PA1188	1289965	1291146	0.700508	COG1804C	hypothetical protein	34.4995	0.262893	0.368391	0.713626	0.475459	0.998199	+
PA1192	1293267	1294091	0.619394	COG0037D	hypothetical protein	54.7139	-0.199553	0.369356	-0.540273	0.589009	0.998199	-
PA1196	1297309	1298709	0.700214	COG3829KT	transcriptional regulator	44.3046	-0.108559	0.365314	-0.297168	0.766338	0.998199	-
PA1198	1299558	1300175	0.639159	COG0791M	hypothetical protein	306.007	-0.311047	0.349541	-0.889871	0.373535	0.998199	-
PA1199	1300258	1300791	0.691011	COG0791M	lipoprotein	70.4258	-0.568141	0.357928	-1.5873	0.112444	0.998199	-
PA1202	1302696	1303313	0.63754	COG1335Q	hydrolase	157.024	-0.596857	0.344991	-1.73007	0.0836185	0.998199	-
PA1204	1303892	1304449	0.673835	COG0431R	hypothetical protein	36.6381	-0.0739162	0.36925	-0.200179	0.84134	0.998199	-
PA1207	1306059	1307900	0.678067	COG0475P	glutathione-regulated potassium-efflux system protein KefB	82.3492	0.205953	0.355745	0.578935	0.562633	0.998199	+
PA1222	1324793	1325950	0.694301	COG2821M	membrane-bound lytic murein transglycosylase A	40.567	-0.186259	0.372758	-0.499677	0.617302	0.998199	-
PA1243	1345248	1347824	0.694994	COG0642T	sensor/response regulator hybrid	65.5825	0.345271	0.357046	0.967022	0.333533	0.998199	+
PA1244	1348060	1348401	0.640351	-	hypothetical protein	299.797	0.14444	0.344831	0.418872	0.675309	0.998199	+
PA1263	1371738	1372682	0.691005	-	hypothetical protein	42.0383	0.520677	0.365774	1.42349	0.154593	0.998199	+
PA1271	1381804	1383654	0.67315	COG4206H	tonB-dependent receptor	47.0722	0.257825	0.363589	0.709112	0.478255	0.998199	+
PA1283	1394188	1394748	0.684492	COG1309K	transcriptional regulator	36.3315	0.0800754	0.368697	0.217185	0.828064	0.998199	+
PA1287	1398618	1399172	0.657658	COG0386O	glutathione peroxidase	37.4113	-0.343409	0.368153	-0.932788	0.35093	0.998199	-
PA1288	1399231	1400505	0.635294	COG2067I	hypothetical protein	1381.62	0.566732	0.3299	1.71789	0.0858169	0.998199	+
PA1292	1402981	1403835	0.692398	COG2897P	3-mercaptopyruvate sulfurtransferase	104.9	0.0408392	0.3491	0.116984	0.906873	0.998199	+
PA1293	1404136	1405197	0.667608	COG3386G	hypothetical protein	95.3157	0.24847	0.363704	0.683166	0.494502	0.998199	+
PA1294	1405338	1406462	0.68	COG0349J	ribonuclease D	50.641	-0.458236	0.365166	-1.25487	0.209526	0.998199	-
PA1296	1407007	1407939	0.684887	COG0111HE	2-hydroxyacid dehydrogenase	60.4951	-0.17419	0.361677	-0.481617	0.630078	0.998199	-
PA1305	1416963	1417436	0.670886	-	hypothetical protein	43.3078	-0.621229	0.367696	-1.68952	0.0911198	0.998199	-
PA1306	1417500	1417961	0.670996	COG0537FGR	HIT family protein	43.8563	-0.271681	0.365985	-0.742327	0.457889	0.998199	-
PA1307	1417965	1418738	0.657623	COG0121R	hypothetical protein	98.2672	0.0311599	0.350523	0.0888953	0.929165	0.998199	+
PA1323	1435493	1435825	0.672673	COG4575S	hypothetical protein	73.7347	0.154197	0.357279	0.431587	0.666042	0.998199	+
PA1324	1435885	1436397	0.654971	-	hypothetical protein	83.7148	0.117765	0.35431	0.332378	0.739604	0.998199	+
PA1331	1442904	1444451	0.669251	COG0861P	hypothetical protein	62.0949	-0.635418	0.360557	-1.76232	0.0780147	0.998199	-
PA1335	1447226	1448503	0.686228	COG2204T	two-component response regulator	37.8032	0.0369356	0.368285	0.100291	0.920113	0.998199	+
PA1336	1448548	1450449	0.697161	COG4191T	two-component sensor	54.7294	-0.100211	0.360467	-0.278002	0.781011	0.998199	-
PA1337	1450545	1451633	0.65932	COG0252EJ	glutaminase-asparaginase	911.42	0.073833	0.333925	0.221107	0.825009	0.998199	+
PA1338	1451719	1453392	0.674432	COG0405E	gamma-glutamyltranspeptidase	143.522	0.428814	0.349354	1.22745	0.219654	0.998199	+
PA1339	1453470	1454204	0.635374	COG1126E	amino acid ABC transporter ATP binding protein	154.491	0.43454	0.343602	1.26466	0.205993	0.998199	+
PA1340	1454201	1454869	0.623318	COG0765E	amino acid ABC transporter membrane protein	57.2427	0.236573	0.362271	0.653028	0.513738	0.998199	+
PA1341	1454866	1455612	0.643909	COG0765E	amino acid ABC transporter membrane protein	64.2254	0.546718	0.361722	1.51143	0.130678	0.998199	+
PA1342	1455815	1456723	0.620462	COG0834ET	ABC transporter	947.166	0.553563	0.333192	1.66139	0.0966352	0.998199	+
PA1344	1457729	1458523	0.68805	COG1028IQR	short-chain dehydrogenase	56.1669	0.290331	0.360289	0.805828	0.420342	0.998199	+
PA1361	1472547	1473980	0.696653	COG0534V	transporter	39.3899	-0.255955	0.366543	-0.698294	0.484993	0.998199	-
PA1366	1479021	1479791	0.549935	COG2184D	hypothetical protein	82.2973	-0.270444	0.358266	-0.754867	0.450329	0.998199	-
PA1370	1483898	1485763	0.510182	-	hypothetical protein	81.6439	0.582903	0.354406	1.64473	0.100025	0.998199	+
PA1371	1486266	1486967	0.417379	COG5619S	hypothetical protein	51.4738	-0.823837	0.362298	-2.27392	0.022971	0.998199	-
PA1372	1486960	1489095	0.435861	COG3972R	hypothetical protein	244.161	-0.479462	0.340731	-1.40716	0.15938	0.998199	-
PA1375	1491913	1493055	0.731409	COG0111HE	erythronate-4-phosphate dehydrogenase	50.259	-0.0886789	0.361995	-0.244973	0.806478	0.998199	-
PA1376	1493090	1494823	0.653403	COG4579T	bifunctional isocitrate dehydrogenase kinase/phosphatase protein	78.4865	0.102861	0.355383	0.289436	0.772248	0.998199	+
PA1382	1498813	1501092	0.597368	COG1450NU	type II secretion system protein	52.9652	0.135984	0.364452	0.373118	0.70906	0.998199	+
PA1383	1501611	1503416	0.593577	-	hypothetical protein	36.8017	0.308037	0.370082	0.832347	0.405213	0.998199	+
PA1405	1527191	1528783	0.688638	COG0210L	helicase	65.5839	0.156196	0.357932	0.436384	0.662558	0.998199	+
PA1414	1538683	1538916	0.641026	-	hypothetical protein	1280.22	0.179512	0.366043	0.490412	0.623842	0.998199	+
PA1423	1548334	1549587	0.658692	COG0840NT	protein BdlA	63.1884	-0.143833	0.366136	-0.39284	0.694438	0.998199	-
PA1429	1555012	1557720	0.692876	COG0474P	cation-transporting P-type ATPase	616.508	-0.415922	0.344383	-1.20773	0.22715	0.998199	-
PA1440	1569721	1570308	0.656463	COG3318R	hypothetical protein	127.047	-0.803732	0.347892	-2.31029	0.0208721	0.998199	-
PA1441	1570496	1571779	0.696262	COG3144N	hypothetical protein	259.187	-0.0879808	0.339119	-0.259439	0.795296	0.998199	-
PA1443	1572552	1573523	0.647119	COG1868N	flagellar motor switch protein FliM	99.0716	0.0954691	0.350671	0.272247	0.785432	0.998199	+
PA1444	1573551	1574024	0.658228	COG1886NU	flagellar motor switch protein	47.9777	0.0362431	0.362832	0.0998894	0.920432	0.998199	+
PA1452	1580321	1582444	0.659134	COG1298NU	flagellar biosynthesis protein FlhA	100.245	-0.0689596	0.356676	-0.19334	0.846693	0.998199	-
PA1453	1582528	1583817	0.693798	COG1419N	flagellar biosynthesis regulator FlhF	158.142	0.398528	0.34369	1.15956	0.246229	0.998199	+
PA1454	1583956	1584798	0.646501	COG0455D	flagellar synthesis regulator FleN	206.64	0.114748	0.342309	0.335218	0.73746	0.998199	+
PA1455	1584795	1585538	0.646505	COG1191K	flagellar biosynthesis sigma factor	184.517	-0.316997	0.343339	-0.923275	0.355864	0.998199	-
PA1456	1585640	1586014	0.602667	COG2204T	chemotaxis protein CheY	103.465	-0.181041	0.353396	-0.512288	0.608449	0.998199	-
PA1457	1586034	1586822	0.629911	COG3143NT	chemotaxis protein CheZ	251.994	-0.248086	0.340547	-0.728491	0.466313	0.998199	-
PA1458	1587023	1589284	0.668435	COG0643NT	two-component sensor	571.209	-0.0898727	0.332567	-0.27024	0.786976	0.998199	-
PA1459	1589338	1590444	0.68383	COG2201NT	chemotaxis-specific methylesterase	246.153	0.108586	0.347414	0.312555	0.754619	0.998199	+
PA1460	1590533	1591273	0.663968	COG1291N	flagellar motor protein	99.1727	-0.244874	0.353981	-0.691772	0.48908	0.998199	-
PA1461	1591286	1592176	0.65881	COG1360N	flagellar motor protein MotD	62.9872	-0.198669	0.357849	-0.555176	0.578774	0.998199	-
PA1462	1592271	1593059	0.664132	COG1192D	plasmid partitioning protein	125.844	0.0296982	0.346801	0.0856348	0.931757	0.998199	+
PA1463	1593151	1594041	0.703704	COG0835NT	hypothetical protein	168.241	-0.0866978	0.352058	-0.24626	0.805481	0.998199	-
PA1464	1594087	1594566	0.625	COG0835NT	purine-binding chemotaxis protein	230.701	-0.162934	0.352106	-0.46274	0.643551	0.998199	-
PA1465	1594597	1595004	0.730392	-	hypothetical protein	88.1947	-0.265801	0.359153	-0.740078	0.459252	0.998199	-
PA1471	1599024	1599320	0.659933	-	hypothetical protein	38.817	-0.1646	0.368773	-0.446344	0.655349	0.998199	-
PA1474	1600415	1601893	0.686275	-	hypothetical protein	224.236	-0.521467	0.344229	-1.51488	0.129802	0.998199	-
PA1477	1603671	1604429	0.646904	COG0755O	heme exporter protein CcmC	61.4046	-0.323389	0.364518	-0.887169	0.374988	0.998199	-
PA1480	1605088	1607061	0.68997	COG1138O	cytochrome C biogenesis protein CcmF	211.147	0.431683	0.340487	1.26784	0.204855	0.998199	+
PA1482	1607604	1608071	0.65812	COG3088O	cytochrome C biogenesis protein CcmH	38.5393	-0.174793	0.366734	-0.47662	0.633633	0.998199	-
PA1483	1608068	1609291	0.707516	COG4235O	cytochrome C biogenesis protein	84.4135	-0.0756814	0.35534	-0.212983	0.83134	0.998199	-
PA1493	1620345	1621343	0.645646	COG1613P	sulfate ABC transporter substrate-binding protein	211.374	0.0983212	0.344786	0.285166	0.775517	0.998199	+
PA1494	1621472	1623127	0.681159	COG3264M	hypothetical protein	53.8081	0.199713	0.362017	0.551666	0.581177	0.998199	+
PA1504	1633842	1634492	0.662058	COG1309K	transcriptional regulator	46.6371	-0.406708	0.370583	-1.09748	0.272432	0.998199	-
PA1505	1634728	1635723	0.672691	COG2896H	molybdenum cofactor biosynthesis protein A	154.628	-0.388782	0.344249	-1.12936	0.258745	0.998199	-
PA1509	1638652	1639794	0.510936	-	hypothetical protein	89.9474	0.145003	0.351295	0.412767	0.679777	0.998199	+
PA1510	1639791	1641500	0.570175	-	hypothetical protein	59.678	0.0673021	0.358824	0.187563	0.851219	0.998199	+
PA1513	1645211	1646488	0.652582	COG3748S	hypothetical protein	33.5182	0.0449099	0.371447	0.120905	0.903766	0.998199	+
PA1517	1648629	1649555	0.647249	COG0726G	hypothetical protein	33.5317	0.0882171	0.37211	0.237072	0.812601	0.998199	+
PA1520	1652273	1653052	0.666667	COG1802K	transcriptional regulator	66.1955	-0.188521	0.359192	-0.524848	0.599689	0.998199	-
PA1523	1655346	1657745	0.6625	COG4631F	xanthine dehydrogenase	79.7175	-0.159102	0.36555	-0.43524	0.663389	0.998199	-
PA1524	1657738	1659192	0.680412	COG4630F	xanthine dehydrogenase	41.0106	-0.308473	0.36947	-0.834909	0.403769	0.998199	-
PA1526	1660727	1661386	0.643939	COG1802K	transcriptional regulator	50.2196	-0.180227	0.362193	-0.497598	0.618767	0.998199	-
PA1527	1661412	1664900	0.66466	COG1196D	hypothetical protein	332.579	-0.163828	0.336538	-0.486803	0.626398	0.998199	-
PA1528	1665065	1665934	0.651724	COG3115D	cell division protein ZipA	200.326	-0.333321	0.345293	-0.965328	0.33438	0.998199	-
PA1529	1666025	1668409	0.669182	COG0272L	NAD-dependent DNA ligase LigA	100.794	0.139392	0.351654	0.396389	0.691818	0.998199	+
PA1532	1669989	1672034	0.68915	COG2812L	DNA polymerase III subunits gamma/tau	234.474	-0.11815	0.348605	-0.338921	0.734669	0.998199	-
PA1533	1672080	1672406	0.599388	COG0718S	hypothetical protein	153.264	0.283545	0.35176	0.806076	0.420199	0.998199	+
PA1534	1672485	1673081	0.691792	COG0353L	recombination protein RecR	43.4625	-0.109231	0.366072	-0.298386	0.765409	0.998199	-
PA1544	1681071	1681805	0.636735	COG0664T	transcriptional regulator Anr	329.301	-0.602385	0.345981	-1.74109	0.0816677	0.998199	-
PA1545	1682051	1682518	0.66453	-	hypothetical protein	129.162	-0.0338771	0.36516	-0.0927732	0.926084	0.998199	-
PA1546	1682567	1683949	0.645698	COG0635H	coproporphyrinogen III oxidase	973.456	-0.227497	0.337187	-0.674691	0.499872	0.998199	-
PA1549	1684941	1687376	0.70936	COG2217P	cation-transporting P-type ATPase	153.731	-0.141795	0.344544	-0.411543	0.680675	0.998199	-
PA1551	1687924	1689339	0.634181	COG0348C	ferredoxin	713.696	-0.123523	0.336487	-0.367095	0.713548	0.998199	-
PA1552	1689557	1690513	0.650993	COG2010C	cytochrome C oxidase cbb3-type subunit CcoP	271.343	0.522977	0.342382	1.52747	0.126644	0.998199	+
PA1553	1690701	1691312	0.625817	COG2993C	cbb3-type cytochrome C oxidase subunit II	101.818	0.385086	0.349923	1.10049	0.27112	0.998199	+
PA1554	1691327	1692754	0.62395	COG3278O	cbb3-type cytochrome C oxidase subunit I	365.348	0.265629	0.341969	0.776764	0.437298	0.998199	+
PA1555	1693119	1694045	0.64617	COG2010C	cytochrome C oxidase cbb3-type subunit CcoP	727.727	0.806313	0.332165	2.42745	0.0152054	0.998199	+
PA1557	1694852	1696279	0.642157	COG3278O	cbb3-type cytochrome C oxidase subunit I	1469.86	0.608587	0.344263	1.7678	0.0770946	0.998199	+
PA1559	1697188	1698344	0.6707	-	-	142.825	0.0528273	0.344188	0.153484	0.878017	0.998199	+
PA1561	1698382	1699947	0.67433	COG0840NT	aerotaxis receptor Aer	1171.09	-0.309533	0.358571	-0.86324	0.388006	0.998199	-
PA1562	1700320	1703052	0.667764	COG1048C	aconitate hydratase	478.368	0.124429	0.337457	0.368725	0.712332	0.998199	+
PA1563	1703379	1704437	0.673277	COG2933R	RNA 2'-O-ribose methyltransferase	46.9465	0.114346	0.365027	0.313254	0.754087	0.998199	+
PA1571	1712519	1712698	0.633333	-	hypothetical protein	65.7382	0.180097	0.361319	0.498442	0.618172	0.998199	+
PA1572	1712908	1714053	0.693717	COG3199S	hypothetical protein	140.32	-0.0953685	0.34476	-0.276623	0.78207	0.998199	-
PA1573	1714064	1714660	0.683417	COG3738S	hypothetical protein	41.1408	-0.145444	0.365453	-0.397984	0.690642	0.998199	-
PA1574	1714778	1715059	0.631206	COG3123S	hypothetical protein	73.6289	0.249961	0.354799	0.704515	0.481112	0.998199	+
PA1576	1715809	1716675	0.692042	COG2084I	3-hydroxyisobutyrate dehydrogenase	57.9793	-0.233374	0.366178	-0.637324	0.523914	0.998199	-
PA1579	1718386	1718994	0.623974	-	hypothetical protein	178.658	0.14412	0.344963	0.417783	0.676106	0.998199	+
PA1580	1719109	1720395	0.616939	COG0372C	type II citrate synthase	619.982	0.196962	0.342253	0.575485	0.564963	0.998199	+
PA1581	1720744	1721130	0.586563	COG2009C	succinate dehydrogenase subunit C	412.511	-0.284418	0.353024	-0.805662	0.420438	0.998199	-
PA1582	1721124	1721492	0.582656	COG2142C	succinate dehydrogenase subunit D	86.8486	-0.144365	0.364802	-0.395734	0.692301	0.998199	-
PA1583	1721496	1723268	0.649746	COG1053C	succinate dehydrogenase flavoprotein subunit	918.442	0.58918	0.333312	1.76766	0.0771183	0.998199	+
PA1584	1723280	1723987	0.614407	COG0479C	succinate dehydrogenase iron-sulfur subunit	640.522	0.589549	0.335404	1.75773	0.0787936	0.998199	+
PA1585	1724244	1727075	0.631709	COG0567C	2-oxoglutarate dehydrogenase E1	1676.31	0.54146	0.329646	1.64255	0.100476	0.998199	+
PA1586	1727118	1728347	0.662602	COG0508C	dihydrolipoamide succinyltransferase	785.121	0.299059	0.336179	0.889583	0.37369	0.998199	+
PA1587	1728416	1729852	0.647878	COG1249C	dihydrolipoamide dehydrogenase	1657.53	0.301245	0.335858	0.896944	0.369749	0.998199	+
PA1588	1730181	1731347	0.624679	COG0045C	succinyl-CoA synthetase subunit beta	1754.52	0.503444	0.331131	1.52038	0.128416	0.998199	+
PA1589	1731347	1732234	0.643018	COG0074C	succinyl-CoA synthetase subunit alpha	1355.82	0.508215	0.333014	1.52611	0.126983	0.998199	+
PA1590	1732545	1733858	0.659817	COG1114E	branched-chain amino acid transporter	99.615	-0.337369	0.35309	-0.955474	0.339338	0.998199	-
PA1592	1734827	1735063	0.670886	-	hypothetical protein	1107.87	0.282331	0.339374	0.831918	0.405455	0.998199	+
PA1596	1737536	1739440	0.619423	COG0326O	heat shock protein 90	1652.73	0.819348	0.331629	2.47068	0.0134858	0.998199	+
PA1597	1739508	1740233	0.694215	COG0412Q	hypothetical protein	177.07	0.408749	0.34899	1.17123	0.241505	0.998199	+
PA1604	1746692	1747597	0.660044	COG0834ET	hypothetical protein	97.5366	0.148167	0.368978	0.401559	0.688008	0.998199	+
PA1607	1749349	1749789	0.675737	COG1733K	hypothetical protein	86.0038	0.167012	0.35827	0.466162	0.641099	0.998199	+
PA1608	1749895	1751520	0.661747	COG0840NT	chemotaxis transducer	104.85	-0.569097	0.349609	-1.62781	0.103565	0.998199	-
PA1609	1751674	1752891	0.663383	COG0304IQ	3-oxoacyl-ACP synthase	468.842	-0.133358	0.335714	-0.397236	0.691193	0.998199	-
PA1610	1752903	1753418	0.616279	COG0764I	3-hydroxydecanoyl-ACP dehydratase	143.519	-0.756543	0.345752	-2.18811	0.0286617	0.998199	-
PA1611	1753607	1755562	0.657975	COG0642T	sensor/response regulator hybrid	52.2729	0.112993	0.36152	0.312549	0.754623	0.998199	+
PA1613	1756489	1758597	0.670934	COG4771P	hypothetical protein	70.5882	0.115397	0.361104	0.319566	0.749297	0.998199	+
PA1614	1758748	1759770	0.666667	COG0240C	NAD(P)H-dependent glycerol-3-phosphate dehydrogenase	98.5116	-0.376639	0.353234	-1.06626	0.286306	0.998199	-
PA1616	1760122	1760586	0.713978	COG2062T	hypothetical protein	34.7112	-0.138588	0.368271	-0.37632	0.706679	0.998199	-
PA1617	1760713	1762380	0.67506	COG1022I	AMP-binding protein	66.9465	0.364936	0.35892	1.01676	0.309267	0.998199	+
PA1621	1764536	1765348	0.697417	COG0596R	hydrolase	34.0932	-0.128948	0.369024	-0.34943	0.726766	0.998199	-
PA1623	1766285	1766947	0.656109	COG0625O	hypothetical protein	91.7258	-0.249931	0.352052	-0.709927	0.477749	0.998199	-
PA1624	1766956	1767762	0.697646	-	hypothetical protein	94.343	-0.20263	0.35189	-0.575833	0.564728	0.998199	-
PA1642	1787250	1788284	0.68599	COG0709E	selenophosphate synthetase	82.0215	-0.0872448	0.354524	-0.24609	0.805612	0.998199	-
PA1643	1788284	1789393	0.659459	COG2603R	tRNA 2-selenouridine synthase	65.9532	-0.253967	0.357106	-0.711182	0.476972	0.998199	-
PA1644	1789857	1790465	0.681445	COG1853R	hypothetical protein	40.2328	-0.0756978	0.36616	-0.206734	0.836217	0.998199	-
PA1647	1793019	1794740	0.68525	COG0659P	sulfate transporter	58.9293	-0.397812	0.359767	-1.10575	0.268834	0.998199	-
PA1651	1797958	1799154	0.678363	COG3135Q	transporter	55.1301	-0.401347	0.360453	-1.11345	0.265515	0.998199	-
PA1654	1800629	1801795	0.683805	COG1167KE	aminotransferase	215.739	-0.534265	0.344451	-1.55106	0.120887	0.998199	-
PA1656	1803626	1805182	0.646114	COG3515S	hypothetical protein	52.4572	-0.508265	0.361996	-1.40406	0.1603	0.998199	-
PA1658	1805753	1807228	0.625339	COG3517S	hypothetical protein	39.4467	0.514908	0.366392	1.40535	0.159918	0.998199	+
PA1662	1810751	1813384	0.689825	COG0542O	ClpA/B-type protease	34.2536	0.34501	0.369119	0.934686	0.34995	0.998199	+
PA1669	1819074	1822601	0.667517	COG3523S	hypothetical protein	45.1349	0.392239	0.364568	1.0759	0.281971	0.998199	+
PA1674	1825495	1826040	0.622711	COG0302H	GTP cyclohydrolase I	51.9015	-0.340794	0.365745	-0.93178	0.35145	0.998199	-
PA1677	1827225	1827821	0.690117	COG1335Q	hypothetical protein	127.858	-0.186287	0.345815	-0.53869	0.590101	0.998199	-
PA1678	1827992	1828906	0.661202	COG2890J	N5-glutamine S-adenosyl-L-methionine-dependent methyltransferase	52.9503	-0.166463	0.370513	-0.449278	0.653231	0.998199	-
PA1679	1828931	1829710	0.675641	-	hypothetical protein	96.123	-0.844367	0.352189	-2.39748	0.0165083	0.998199	-
PA1681	1830879	1831970	0.686813	COG0082E	chorismate synthase	102.343	-0.412631	0.360379	-1.14499	0.252213	0.998199	-
PA1684	1833776	1834321	0.672161	COG1791S	1,2-dihydroxy-3-keto-5-methylthiopentene dioxygenase	45.7494	-0.189803	0.363596	-0.522018	0.601658	0.998199	-
PA1685	1834393	1835142	0.669333	COG4229C	enolase	43.4104	-0.104424	0.366328	-0.285056	0.775602	0.998199	-
PA1686	1835325	1836218	0.714765	COG0122L	DNA-3-methyladenine glycosidase II	37.4975	-0.115535	0.369094	-0.313024	0.754262	0.998199	-
PA1687	1836367	1837227	0.644599	COG0421E	spermidine synthase	41.6058	0.420963	0.365695	1.15113	0.249678	0.998199	+
PA1689	1838260	1840362	0.65573	COG1368M	hypothetical protein	63.3124	0.363119	0.358395	1.01318	0.310973	0.998199	+
PA1708	1853665	1854837	0.660699	COG5613S	translocator protein PopB	48.818	0.378331	0.365229	1.03587	0.300261	0.998199	+
PA1709	1854849	1855736	0.672297	-	translocator outer membrane protein PopD	42.4031	0.773358	0.369064	2.09546	0.0361301	0.998199	+
PA1713	1857273	1858109	0.575866	COG2207K	transcriptional regulator ExsA	51.7061	0.154823	0.362992	0.426518	0.66973	0.998199	+
PA1714	1858207	1859037	0.687124	-	ExsD protein	47.275	0.0957205	0.363713	0.263176	0.792415	0.998199	+
PA1726	1866241	1868535	0.678431	COG1472G	beta-glucosidase	39.1393	0.353503	0.367235	0.962608	0.335744	0.998199	+
PA1727	1868706	1870763	0.671526	COG5001T	MucR protein	55.0459	-0.21253	0.366665	-0.579632	0.562163	0.998199	-
PA1728	1871116	1871457	0.637427	-	hypothetical protein	86.6257	-0.301324	0.364816	-0.825962	0.408826	0.998199	-
PA1729	1871555	1872202	0.688272	COG0518F	hypothetical protein	118.664	-0.266678	0.353618	-0.754142	0.450764	0.998199	-
PA1737	1880199	1882343	0.660606	COG1250I	3-hydroxyacyl-CoA dehydrogenase	48.8688	-0.077835	0.362397	-0.214778	0.82994	0.998199	-
PA1742	1886278	1887000	0.648686	COG0518F	amidotransferase	303.036	0.142158	0.350456	0.405637	0.685009	0.998199	+
PA1746	1888407	1888913	0.676529	COG2110R	hypothetical protein	440.154	-0.125975	0.348342	-0.36164	0.717621	0.998199	-
PA1749	1890196	1890681	0.644033	COG2388R	hypothetical protein	74.6653	-0.360267	0.355217	-1.01422	0.31048	0.998199	-
PA1750	1890739	1891815	0.630455	COG0722E	phospho-2-dehydro-3-deoxyheptonate aldolase	222.621	-0.223717	0.35866	-0.623759	0.532786	0.998199	-
PA1752	1892510	1893457	0.671941	COG1893H	2-dehydropantoate 2-reductase	72.0743	-0.102479	0.356118	-0.287766	0.773526	0.998199	-
PA1754	1894249	1895223	0.632821	COG0583K	transcriptional regulator CysB	333.188	-0.150491	0.335727	-0.448255	0.653969	0.998199	-
PA1758	1897290	1898651	0.667401	COG0147EH	para-aminobenzoate synthase component I	63.8624	-0.299541	0.357534	-0.837796	0.402145	0.998199	-
PA1759	1898816	1901521	0.66408	COG2909K	transcriptional regulator	283.404	0.1333	0.342148	0.389598	0.696833	0.998199	+
PA1766	1909698	1910681	0.635163	COG0189HJ	hypothetical protein	116.684	0.350959	0.348794	1.00621	0.314316	0.998199	+
PA1767	1910685	1912211	0.623445	COG1030O	hypothetical protein	173.694	0.217114	0.346788	0.62607	0.531269	0.998199	+
PA1768	1912217	1912756	0.609259	COG4067O	hypothetical protein	37.8425	-0.579025	0.369248	-1.56812	0.116853	0.998199	-
PA1769	1913047	1913871	0.586667	COG1806S	hypothetical protein	84.0862	-0.167959	0.355973	-0.471832	0.637047	0.998199	-
PA1770	1914037	1916412	0.643939	COG0574G	phosphoenolpyruvate synthase	784.677	0.394139	0.340093	1.15891	0.246491	0.998199	+
PA1772	1917599	1918087	0.625767	COG0684H	ribonuclease activity regulator protein RraA	217.759	0.158949	0.349381	0.454944	0.64915	0.998199	+
PA1773	1918275	1919273	0.655656	COG0598P	CmaX protein	41.5779	-0.16221	0.365333	-0.444007	0.657038	0.998199	-
PA1775	1919579	1920403	0.638788	COG0668M	hypothetical protein	128.58	-0.378392	0.352088	-1.07471	0.282505	0.998199	-
PA1776	1920568	1921065	0.564257	COG1595K	RNA polymerase sigma factor SigX	262.193	0.155979	0.338675	0.460556	0.645117	0.998199	+
PA1777	1921174	1922226	0.597341	COG2885M	porin	10286.7	0.342392	0.332261	1.03049	0.30278	0.998199	+
PA1787	1935035	1937644	0.660153	COG1049C	bifunctional aconitate hydratase 2/2-methylisocitrate dehydratase	1446.4	0.425293	0.331689	1.2822	0.199771	0.998199	+
PA1789	1938549	1939412	0.655093	COG0589T	hypothetical protein	617.47	-0.0532445	0.345748	-0.153998	0.877611	0.998199	-
PA1791	1940255	1941586	0.651652	COG0330O	hypothetical protein	34.1348	0.157112	0.370192	0.424408	0.671269	0.998199	+
PA1792	1941720	1942442	0.680498	COG2908S	UDP-2,3-diacylglucosamine hydrolase	38.3449	0.195736	0.368494	0.531179	0.595295	0.998199	+
PA1793	1942447	1942944	0.596386	COG0652O	peptidyl-prolyl cis-trans isomerase B	316.428	0.154486	0.336119	0.459617	0.645791	0.998199	+
PA1794	1943067	1944737	0.640934	COG0008J	glutaminyl-tRNA synthetase	260.793	0.099372	0.351027	0.28309	0.777108	0.998199	+
PA1795	1944747	1946129	0.653651	COG0215J	cysteinyl-tRNA synthetase	219.379	0.364298	0.339697	1.07242	0.28353	0.998199	+
PA1796.1	1947320	1947396	0.636364	-	-	57.808	-0.425644	0.360196	-1.1817	0.237325	0.998199	-
PA1796	1946187	1947041	0.681871	COG0190H	bifunctional 5,10-methylene-tetrahydrofolate dehydrogenase/ 5,10-methylene-tetrahydrofolate cyclohydrolase	91.6497	-0.575688	0.355846	-1.6178	0.105706	0.998199	-
PA1800	1952665	1953975	0.597254	COG0544O	trigger factor	835.113	0.19642	0.348179	0.564136	0.572662	0.998199	+
PA1801	1954069	1954710	0.610592	COG0740OU	ATP-dependent Clp protease proteolytic subunit	445.614	-0.152299	0.335965	-0.453319	0.650319	0.998199	-
PA1802	1954815	1956095	0.590164	COG1219O	ATP-dependent protease ATP-binding subunit ClpX	1506.22	-0.184058	0.331124	-0.555857	0.578309	0.998199	-
PA1803	1956227	1958623	0.620776	COG0466O	Lon protease	1567.86	0.140012	0.333408	0.419943	0.674527	0.998199	+
PA1804	1958759	1959031	0.589744	COG0776L	DNA-binding protein HU	4580.09	0.225632	0.336549	0.670428	0.502585	0.998199	+
PA1805	1959263	1961128	0.632369	COG0760O	peptidyl-prolyl cis-trans isomerase D	369.992	0.176427	0.33719	0.523228	0.600816	0.998199	+
PA1806	1961227	1962024	0.665414	COG0623I	NADH-dependent enoyl-ACP reductase	138.248	0.0524388	0.348941	0.15028	0.880544	0.998199	+
PA1807	1962046	1963656	0.661701	COG4172R	ABC transporter ATP-binding protein	136.384	0.220379	0.345964	0.636999	0.524125	0.998199	+
PA1808	1963658	1964677	0.652941	COG4239R	ABC transporter permease	77.1542	-0.146703	0.35396	-0.414463	0.678535	0.998199	-
PA1809	1964682	1965764	0.632502	COG4174R	ABC transporter permease	79.4918	0.0302188	0.354426	0.0852614	0.932054	0.998199	+
PA1810	1965771	1967618	0.630952	COG4166E	ABC transporter	200.946	0.152586	0.343659	0.444003	0.65704	0.998199	+
PA1811	1967615	1969444	0.639344	COG4166E	solute-binding protein	124.909	0.0782811	0.348082	0.224892	0.822063	0.998199	+
PA1812	1969635	1971239	0.655452	COG1388M	membrane-bound lytic murein transglycosylase D	183.994	-0.385693	0.361741	-1.06621	0.286327	0.998199	-
PA1816	1973470	1974210	0.672065	COG0847L	DNA polymerase III subunit epsilon	55.286	-0.173774	0.361283	-0.480991	0.630523	0.998199	-
PA1817	1974238	1974627	0.65641	COG3631R	hypothetical protein	64.1493	0.0505919	0.35836	0.141176	0.887731	0.998199	+
PA1818	1974821	1977076	0.656028	COG1982E	lysine-specific pyridoxal 5'-phosphate-dependent carboxylase LdcA	271.317	0.399297	0.347382	1.14945	0.250372	0.998199	+
PA1819	1977100	1978455	0.686578	COG0531E	amino acid permease	136.757	0.208256	0.34499	0.603658	0.546071	0.998199	+
PA1820	1978439	1979941	0.669328	COG3067P	sodium/proton antiporter	74.2078	-0.106184	0.355617	-0.29859	0.765253	0.998199	-
PA1821	1980165	1980977	0.644526	COG1024I	enoyl-CoA hydratase	120.038	-0.24457	0.363881	-0.672115	0.501511	0.998199	-
PA1822	1981017	1982705	0.685613	-	hypothetical protein	254.51	0.222972	0.345826	0.644752	0.519088	0.998199	+
PA1823	1982705	1983541	0.678614	COG2816L	NADH pyrophosphatase	111.473	0.41443	0.348029	1.19079	0.233737	0.998199	+
PA1828	1986989	1987756	0.647135	COG1028IQR	short-chain dehydrogenase	122.09	0.0921541	0.355378	0.259313	0.795394	0.998199	+
PA1829	1987781	1988851	0.645191	COG3173R	hypothetical protein	71.1278	-0.0990901	0.3581	-0.276711	0.782002	0.998199	-
PA1830	1989109	1989423	0.612698	COG3255I	hypothetical protein	527.963	0.118061	0.347766	0.339485	0.734244	0.998199	+
PA1831	1989484	1990194	0.644163	COG0406G	hypothetical protein	43.3616	-0.412722	0.365865	-1.12807	0.259288	0.998199	-
PA1832	1990428	1991453	0.647173	COG0616OU	periplasmic protease	78.1458	-0.191215	0.357574	-0.534755	0.59282	0.998199	-
PA1833	1991512	1992504	0.684794	COG0604CR	oxidoreductase	320.188	0.0731065	0.345663	0.211497	0.8325	0.998199	+
PA1838	1995148	1996806	0.651597	COG0155P	sulfite reductase	79.7565	0.200132	0.36297	0.551372	0.581379	0.998199	+
PA1843	1999889	2003593	0.65614	COG1410E	B12-dependent methionine synthase	143.954	0.140012	0.350296	0.399696	0.68938	0.998199	+
PA1846	2005254	2007542	0.655308	-	cis/trans isomerase	70.4835	-0.153918	0.362093	-0.42508	0.670779	0.998199	-
PA1852	2012255	2012530	0.641304	-	hypothetical protein	64.7072	-0.235981	0.360181	-0.655173	0.512356	0.998199	-
PA1863	2022411	2023166	0.665344	COG0725P	molybdate-binding periplasmic protein ModA	37.0542	-0.116154	0.367341	-0.316201	0.75185	0.998199	-
PA1865	2024065	2025744	0.675595	-	hypothetical protein	53.5922	0.442437	0.360886	1.22597	0.220208	0.998199	+
PA1866	2025737	2028013	0.693017	COG1199KL	hypothetical protein	33.2786	0.648926	0.36939	1.75675	0.0789598	0.998199	+
PA1872	2034066	2034857	0.674242	-	hypothetical protein	45.8221	-0.0794776	0.36553	-0.217431	0.827872	0.998199	-
PA1886	2054911	2057274	0.683587	COG0417L	DNA polymerase II	67.4721	-0.285413	0.356711	-0.800124	0.423639	0.998199	-
PA1913	2086021	2086701	0.675477	-	hypothetical protein	43.5736	-0.561777	0.370149	-1.51771	0.129088	0.998199	-
PA1915	2088602	2090149	0.675711	COG2508TQ	hypothetical protein	70.8958	0.112932	0.364411	0.309901	0.756636	0.998199	+
PA1926	2104597	2106447	0.657482	COG1944S	hypothetical protein	45.3624	-0.156797	0.3662	-0.428174	0.668525	0.998199	-
PA1939	2120225	2122222	0.566567	COG3593L	hypothetical protein	250.611	0.170577	0.337991	0.50468	0.613784	0.998199	+
PA1941	2123897	2125792	0.67616	-	hypothetical protein	96.397	0.324801	0.354446	0.916364	0.359476	0.998199	+
PA1944	2127684	2129171	0.637097	COG0189HJ	hypothetical protein	68.3257	-0.347261	0.356387	-0.974392	0.329862	0.998199	-
PA1946	2130854	2131813	0.653125	COG1879G	ribose ABC transporter substrate-binding protein	218.752	0.352713	0.34566	1.02041	0.307536	0.998199	+
PA1947	2131835	2133367	0.708415	COG1129G	ribose transporter RbsA	103.872	0.346717	0.349025	0.993387	0.320521	0.998199	+
PA1948	2133391	2134389	0.668669	COG1172G	ribose ABC transporter membrane protein	52.0767	0.187978	0.364902	0.515148	0.60645	0.998199	+
PA1949	2134393	2135406	0.688363	COG1609K	ribose operon repressor RbsR	53.1067	-0.0364173	0.360917	-0.100902	0.919628	0.998199	-
PA1950	2135460	2136386	0.722762	COG0524G	ribokinase	132.822	0.215989	0.3453	0.625509	0.531637	0.998199	+
PA1964	2146961	2148526	0.646871	COG0488R	ABC transporter ATP-binding protein	74.9154	-0.863131	0.356729	-2.41957	0.0155389	0.998199	-
PA1967	2149864	2150364	0.652695	COG1071C	hypothetical protein	33.1324	0.0993359	0.368982	0.269216	0.787763	0.998199	+
PA1973	2155374	2157701	0.74055	COG1025O	pyrroloquinoline quinone biosynthesis protein F	42.2003	0.195152	0.365966	0.533251	0.59386	0.998199	+
PA1991	2176974	2178137	0.658935	COG1454C	iron-containing alcohol dehydrogenase	33.1219	0.364951	0.369045	0.988908	0.322708	0.998199	+
PA1997	2182452	2184407	0.694785	COG0365I	acetoacetyl-CoA synthetase	77.5087	0.107318	0.354011	0.303148	0.761777	0.998199	+
PA1999	2185527	2186225	0.659514	COG1788I	dehydrocarnitine CoA transferase subunit A	276.304	-0.52376	0.369496	-1.4175	0.156337	0.998199	-
PA2000	2186260	2186916	0.665145	COG2057I	dehydrocarnitine CoA transferase subunit B	203.686	-0.268148	0.363569	-0.737542	0.460793	0.998199	-
PA2001	2187065	2188246	0.719966	COG0183I	acetyl-CoA acetyltransferase	336.802	-0.21812	0.352653	-0.618512	0.536238	0.998199	-
PA2003	2190084	2190854	0.700389	COG1028IQR	3-hydroxybutyrate dehydrogenase	65.0238	0.224534	0.357469	0.628121	0.529925	0.998199	+
PA2007	2195494	2196132	0.716745	COG0625O	maleylacetoacetate isomerase	134.964	-0.148162	0.347697	-0.426125	0.670017	0.998199	-
PA2008	2196129	2197427	0.707467	COG0179Q	fumarylacetoacetase	309.916	-0.364131	0.344969	-1.05555	0.291175	0.998199	-
PA2009	2197432	2198730	0.677444	COG3508Q	homogentisate 1,2-dioxygenase	556.082	-0.507931	0.339446	-1.49635	0.134562	0.998199	-
PA2010	2198891	2199694	0.70398	COG1414K	transcriptional regulator	51.548	-0.393742	0.366297	-1.07493	0.282408	0.998199	-
PA2011	2199762	2200664	0.685493	COG0119E	hydroxymethylglutaryl-CoA lyase	208.635	-0.0320275	0.339761	-0.0942647	0.924899	0.998199	-
PA2012	2200685	2202652	0.710366	COG4770I	methylcrotonyl-CoA carboxylase subunit alpha	451.667	0.14902	0.334129	0.445994	0.655602	0.998199	+
PA2014	2203460	2205067	0.689055	COG4799I	methylcrotonyl-CoA carboxylase subunit beta	472.876	0.0967542	0.335207	0.28864	0.772857	0.998199	+
PA2015	2205190	2206353	0.662371	COG1960I	isovaleryl-CoA dehydrogenase	765.242	0.132954	0.33376	0.398353	0.69037	0.998199	+
PA2016	2206402	2206806	0.592593	COG0789K	regulator of liu genes	123.505	-0.0533338	0.349734	-0.152498	0.878794	0.998199	-
PA2020	2212677	2213309	0.672986	COG1309K	transcriptional regulator	35.507	-0.0692349	0.368489	-0.187889	0.850964	0.998199	-
PA2023	2215102	2215941	0.619048	COG1210M	UTP-glucose-1-phosphate uridylyltransferase	169.286	-0.106174	0.352444	-0.301249	0.763225	0.998199	-
PA2032	2221337	2222761	0.682807	COG1167KE	transcriptional regulator	39.3402	0.239352	0.368828	0.648953	0.516369	0.998199	+
PA2040	2230689	2232065	0.639797	COG0174E	glutamine synthetase	46.502	0.0421786	0.368991	0.114308	0.908994	0.998199	+
PA2042	2234080	2235309	0.664228	COG3633E	serine/threonine transporter SstT	125.537	-0.0519425	0.35272	-0.147263	0.882925	0.998199	-
PA2044	2236492	2238366	0.6736	COG1305E	hypothetical protein	74.1385	0.0664552	0.36322	0.182961	0.854828	0.998199	+
PA2049	2242170	2244164	0.686717	-	hypothetical protein	49.2702	-0.155058	0.363443	-0.426635	0.669646	0.998199	-
PA2063	2260862	2262085	0.695261	COG3673S	hypothetical protein	34.2229	0.316748	0.369303	0.857692	0.391063	0.998199	+
PA2071	2272460	2274568	0.654813	COG0480J	elongation factor G	76.4901	0.0405103	0.354147	0.114388	0.90893	0.998199	+
PA2080	2289085	2290335	0.683453	COG3844E	kynureninase KynU	52.4802	-0.194523	0.361216	-0.538523	0.590216	0.998199	-
PA2081	2290339	2290980	0.700935	COG1878R	kynurenine formamidase, KynB	57.1285	-0.518859	0.367679	-1.41117	0.158193	0.998199	-
PA2100	2311333	2312766	0.60251	COG1167KE	transcriptional regulator	42.0055	0.0656733	0.365098	0.179879	0.857248	0.998199	+
PA2104	2315709	2316626	0.568627	COG0031E	cysteine synthase	32.7564	-0.153003	0.369947	-0.413582	0.679181	0.998199	-
PA2110	2321130	2322071	0.742038	COG1984E	hypothetical protein	78.4525	-0.0332148	0.354563	-0.0936782	0.925365	0.998199	-
PA2111	2322068	2322781	0.719888	COG2049E	hypothetical protein	108.939	-0.275205	0.348372	-0.789976	0.429542	0.998199	-
PA2112	2322778	2323521	0.724462	COG1540R	LamB/YcsF family protein	60.0392	-0.101354	0.359523	-0.281913	0.77801	0.998199	-
PA2113	2323554	2324783	0.686992	-	pyroglutatmate porin OpdO	66.5674	-0.13537	0.368409	-0.367446	0.713287	0.998199	-
PA2114	2324808	2326079	0.673742	COG2814G	major facilitator superfamily (MFS) transporter	244.227	0.278266	0.353232	0.787772	0.43083	0.998199	+
PA2116	2327394	2328191	0.695489	COG4336S	hypothetical protein	94.0061	-0.117368	0.355926	-0.329753	0.741587	0.998199	-
PA2119	2330959	2332059	0.651226	COG1063ER	alcohol dehydrogenase	505.817	-0.337467	0.350877	-0.961781	0.336159	0.998199	-
PA2126	2339352	2339987	0.671384	COG1475K	hypothetical protein	58.7314	0.101995	0.361286	0.282311	0.777705	0.998199	+
PA2127	2340414	2341640	0.667482	COG3969R	hypothetical protein	220.471	-0.364203	0.342415	-1.06363	0.287497	0.998199	-
PA2197	2416376	2417413	0.687861	COG2130R	hypothetical protein	83.2383	0.232788	0.353757	0.658047	0.510508	0.998199	+
PA2199	2417760	2418635	0.664384	COG2084I	dehydrogenase	79.132	0.151314	0.353504	0.428041	0.668621	0.998199	+
PA2204	2422819	2423625	0.653036	COG0834ET	ABC transporter	234.621	-0.61374	0.370473	-1.65664	0.0975932	0.998199	-
PA2220	2441771	2442691	0.626493	COG0583K	transcriptional regulator	52.6126	0.454529	0.364041	1.24856	0.211825	0.998199	+
PA2223	2445545	2446564	0.528431	-	hypothetical protein	42.5001	0.242505	0.36547	0.663543	0.506983	0.998199	+
PA2231	2453667	2455103	0.638135	COG2148M	protein PslA	82.2016	-0.193234	0.359765	-0.537113	0.59119	0.998199	-
PA2232	2455103	2456569	0.687117	COG0836M	protein PslB	89.3018	-0.102405	0.35537	-0.288164	0.773221	0.998199	-
PA2235	2458295	2460283	0.658622	COG3206M	protein PslE	73.9032	0.45572	0.355714	1.28114	0.200144	0.998199	+
PA2242	2468032	2469099	0.644195	COG3594G	hypothetical protein	38.8343	0.154987	0.366521	0.422858	0.672399	0.998199	+
PA2247	2473213	2474445	0.667478	COG1071C	2-oxoisovalerate dehydrogenase subunit alpha	1339.34	0.465376	0.343065	1.35653	0.174932	0.998199	+
PA2248	2474442	2475494	0.679012	COG0022C	2-oxoisovalerate dehydrogenase subunit beta	658.449	0.264042	0.335684	0.786579	0.431528	0.998199	+
PA2249	2475495	2476781	0.700078	COG0508C	branched-chain alpha-keto acid dehydrogenase subunit E2	655.701	0.248365	0.333555	0.744598	0.456515	0.998199	+
PA2250	2476785	2478179	0.705376	COG1249C	dihydrolipoamide dehydrogenase	905.671	0.224126	0.331264	0.67658	0.498672	0.998199	+
PA2259	2487856	2488878	0.691105	COG1609K	transcriptional regulator PtxS	108.735	0.182399	0.354546	0.514458	0.606932	0.998199	+
PA2264	2493218	2493934	0.677824	-	hypothetical protein	55.6255	0.0862254	0.365886	0.235662	0.813695	0.998199	+
PA2265	2493937	2495712	0.656532	COG2303E	gluconate dehydrogenase	92.1684	0.0888567	0.35496	0.250329	0.802333	0.998199	+
PA2266	2495724	2497043	0.710606	COG2010C	cytochrome C	54.5658	0.230161	0.363847	0.632578	0.527009	0.998199	+
PA2267	2497116	2498012	0.696767	COG0583K	transcriptional regulator	36.9275	0.0991832	0.370759	0.267514	0.789074	0.998199	+
PA2272	2501720	2503417	0.672556	COG0768M	penicillin-binding protein 3A	37.8797	-0.129431	0.37015	-0.349671	0.726586	0.998199	-
PA2290	2518693	2521104	0.696932	COG4993G	glucose dehydrogenase	148.993	-0.0887576	0.347564	-0.25537	0.798437	0.998199	-
PA2291	2521258	2522616	0.654893	COG3659M	glucose-sensitive porin	58.0057	-0.561855	0.360642	-1.55793	0.11925	0.998199	-
PA2306	2545042	2545659	0.642395	COG1280E	protein AmbA	35.1016	-0.481976	0.368739	-1.30709	0.191181	0.998199	-
PA2320	2558918	2559949	0.704457	COG1609K	GntR family transcriptional regulator	36.5905	0.384914	0.36823	1.04531	0.29588	0.998199	+
PA2323	2562447	2564072	0.670357	COG1012C	glyceraldehyde-3-phosphate dehydrogenase	215.989	0.249536	0.340181	0.733539	0.46323	0.998199	+
PA2373	2624204	2626210	0.672646	COG3501S	hypothetical protein	35.1818	-0.200677	0.36865	-0.544356	0.586196	0.998199	-
PA2378	2629916	2632231	0.700777	COG1529C	aldehyde dehydrogenase	89.8576	0.305505	0.351324	0.869582	0.384529	0.998199	+
PA2381	2633494	2633736	0.670782	-	hypothetical protein	182.549	0.237998	0.353953	0.672398	0.50133	0.998199	+
PA2386	2638928	2640259	0.653904	COG3486Q	L-ornithine N5-oxygenase	44.6213	0.482055	0.370136	1.30237	0.192789	0.998199	+
PA2398	2655187	2657634	0.60866	COG4773P	ferripyoverdine receptor	284.647	0.573297	0.361996	1.58371	0.113259	0.998199	+
PA2399	2657798	2665144	0.661358	COG1020Q	pyoverdine synthetase D	85.9591	0.0429264	0.354917	0.120948	0.903732	0.998199	+
PA2400	2665156	2671629	0.658326	COG1020Q	protein PvdJ	68.2426	-0.237152	0.35693	-0.66442	0.506421	0.998199	-
PA2402	2671729	2687178	0.675146	COG1020Q	peptide synthase	142.32	0.275715	0.358578	0.768912	0.441946	0.998199	+
PA2403	2687497	2688708	0.643564	COG3182S	hypothetical protein	46.5473	-0.343443	0.371161	-0.92532	0.3548	0.998199	-
PA2410	2692764	2693681	0.702614	COG0803P	hypothetical protein	44.1422	-0.0700944	0.366472	-0.191268	0.848316	0.998199	-
PA2417	2700167	2701105	0.691161	COG0583K	transcriptional regulator	39.234	-0.597347	0.366738	-1.62881	0.103353	0.998199	-
PA2424	2707666	2720694	0.703277	COG1020Q	peptide synthase	60.9857	0.277727	0.373128	0.744321	0.456682	0.998199	+
PA2443	2740977	2742353	0.690632	COG1760E	L-serine dehydratase	47.8121	-0.38553	0.363067	-1.06187	0.288295	0.998199	-
PA2444	2742401	2743657	0.670644	COG0112E	serine hydroxymethyltransferase	44.4911	-0.214138	0.367833	-0.582161	0.560458	0.998199	-
PA2445	2743800	2746679	0.688542	COG1003E	glycine dehydrogenase	461.871	-0.261692	0.333683	-0.784255	0.432891	0.998199	-
PA2446	2746690	2747073	0.684896	COG0509E	glycine cleavage system protein H	57.905	-0.800332	0.360544	-2.21979	0.0264328	0.998199	-
PA2449	2750128	2751663	0.695312	COG3283KE	transcriptional regulator	53.3081	-0.358358	0.362481	-0.988625	0.322847	0.998199	-
PA2453	2754602	2754823	0.630631	-	hypothetical protein	60.9411	0.0510134	0.358846	0.14216	0.886954	0.998199	+
PA2461	2760872	2761351	0.385417	COG1357S	hypothetical protein	56.84	-0.321448	0.364842	-0.881061	0.378285	0.998199	-
PA2462	2761921	2778804	0.650794	COG3210U	hypothetical protein	1163.61	0.175052	0.335116	0.522361	0.601419	0.998199	+
PA2463	2778917	2780614	0.697291	COG2831U	hypothetical protein	65.0729	-0.222089	0.366287	-0.606325	0.544299	0.998199	-
PA2481	2799910	2800785	0.681507	COG3258C	hypothetical protein	105.428	0.321775	0.358353	0.897926	0.369225	0.998199	+
PA2482	2800782	2801435	0.700306	COG2863C	cytochrome C	93.7945	-0.1473	0.35165	-0.418883	0.675302	0.998199	-
PA2484	2802702	2803316	0.694309	COG1309K	hypothetical protein	37.4538	-0.45592	0.36919	-1.23492	0.21686	0.998199	-
PA2491	2806350	2807369	0.672549	COG0604CR	oxidoreductase	104.487	-0.181732	0.353191	-0.514543	0.606872	0.998199	-
PA2501	2818719	2818886	0.571429	-	hypothetical protein	153.081	-0.224463	0.362262	-0.619614	0.535512	0.998199	-
PA2504	2821705	2822322	0.674757	COG4859S	hypothetical protein	49.5076	0.122912	0.370932	0.331361	0.740372	0.998199	+
PA2525	2846283	2847779	0.694723	COG1538MU	hypothetical protein	42.8929	0.0751309	0.365922	0.20532	0.837322	0.998199	+
PA2526	2847776	2850886	0.677274	COG0841V	resistance-nodulation-cell division (RND) efflux transporter	44.2464	0.0928873	0.368113	0.252334	0.800783	0.998199	+
PA2527	2850883	2854014	0.67848	COG0841V	resistance-nodulation-cell division (RND) efflux transporter	36.6246	0.436815	0.367787	1.18768	0.234958	0.998199	+
PA2529	2855548	2856981	0.680614	COG0312R	hypothetical protein	40.3981	0.0470154	0.3714	0.12659	0.899265	0.998199	+
PA2530	2856981	2858306	0.702866	COG0312R	hypothetical protein	40.2738	0.293491	0.366017	0.80185	0.42264	0.998199	+
PA2532	2859777	2860274	0.674699	COG2077O	thiol peroxidase	251.256	-0.127617	0.349929	-0.364693	0.71534	0.998199	-
PA2533	2860409	2861758	0.668889	COG1115E	sodium:alanine symporter	68.4615	0.122791	0.358088	0.342907	0.731668	0.998199	+
PA2536	2864170	2865105	0.646368	COG4589R	phosphatidate cytidylyltransferase	81.8084	0.162266	0.353158	0.459472	0.645895	0.998199	+
PA2539	2866193	2867506	0.716134	COG2453T	hypothetical protein	60.0125	0.202043	0.358782	0.563135	0.573343	0.998199	+
PA2540	2867542	2869302	0.687677	COG2267I	hypothetical protein	103.329	0.268428	0.354858	0.756439	0.449386	0.998199	+
PA2541	2869392	2870027	0.674528	COG0558I	CDP-alcohol phosphatidyltransferase	59.1688	-0.0978975	0.360976	-0.271202	0.786235	0.998199	-
PA2542	2870162	2873827	0.697763	COG2911S	hypothetical protein	76.2488	0.495568	0.354634	1.39741	0.162291	0.998199	+
PA2543	2873824	2875563	0.665517	COG0729M	hypothetical protein	41.022	0.0674147	0.367265	0.183559	0.85436	0.998199	+
PA2545	2876555	2877367	0.644526	COG0708L	exonuclease III	60.3352	0.162027	0.368739	0.439407	0.660366	0.998199	+
PA2549	2880520	2881563	0.633142	COG0861P	hypothetical protein	38.8311	-0.33673	0.366741	-0.918168	0.358531	0.998199	-
PA2550	2881754	2882983	0.672358	COG1960I	acyl-CoA dehydrogenase	83.8286	-0.38985	0.354509	-1.09969	0.271467	0.998199	-
PA2551	2883157	2884089	0.658092	COG0583K	transcriptional regulator	49.459	0.251874	0.366455	0.687325	0.491878	0.998199	+
PA2552	2884206	2885333	0.687943	COG1960I	acyl-CoA dehydrogenase	451.31	0.0817161	0.333781	0.244819	0.806596	0.998199	+
PA2553	2885362	2886552	0.716205	COG0183I	acyl-CoA thiolase	496.025	0.0917068	0.339594	0.270048	0.787123	0.998199	+
PA2554	2886570	2887337	0.703125	COG1028IQR	short-chain dehydrogenase	170.627	-0.033562	0.343461	-0.097717	0.922157	0.998199	-
PA2555	2887357	2889024	0.690048	COG0365I	AMP-binding protein	419.866	0.209497	0.334742	0.625847	0.531415	0.998199	+
PA2556	2889202	2890287	0.69337	COG2207K	transcriptional regulator	39.4009	-0.470597	0.369857	-1.27238	0.20324	0.998199	-
PA2557	2890356	2892050	0.673746	COG0318IQ	AMP-binding protein	99.2659	0.40705	0.353928	1.15009	0.250106	0.998199	+
PA2559	2893286	2893828	0.664825	-	hypothetical protein	48.1246	-0.348851	0.363114	-0.96072	0.336693	0.998199	-
PA2562	2896741	2897253	0.690058	-	hypothetical protein	94.2401	0.0993606	0.354103	0.280598	0.779019	0.998199	+
PA2567	2902218	2903981	0.655896	COG2200T	hypothetical protein	349.458	-0.410851	0.349099	-1.17689	0.23924	0.998199	-
PA2572	2907656	2908999	0.644345	COG3437KT	two-component response regulator	37.0251	-0.464441	0.367502	-1.26378	0.206311	0.998199	-
PA2573	2909010	2910617	0.660448	COG0840NT	chemotaxis transducer	48.5612	-0.192996	0.363514	-0.530918	0.595476	0.998199	-
PA2575	2912225	2912827	0.626866	COG3560R	hypothetical protein	306.913	0.159353	0.338047	0.471394	0.637359	0.998199	+
PA2576	2912890	2913789	0.672222	COG5006R	hypothetical protein	42.5088	-0.355006	0.371743	-0.954979	0.339589	0.998199	-
PA2577	2913922	2914359	0.643836	COG1522K	transcriptional regulator	32.8996	0.178797	0.372044	0.48058	0.630815	0.998199	+
PA2579	2914966	2915832	0.637832	COG3483E	L-tryptophan:oxygen 2,3-oxidoreductase KynA	66.2531	-0.0971862	0.358875	-0.270808	0.786539	0.998199	-
PA2581	2917172	2918212	0.603266	-	hypothetical protein	118.29	0.307552	0.360634	0.852809	0.393765	0.998199	+
PA2582	2918967	2919500	0.655431	COG3109T	hypothetical protein	155.805	-0.295491	0.3446	-0.85749	0.391174	0.998199	-
PA2583	2919591	2922569	0.629742	COG0642T	sensor/response regulator hybrid	89.9243	-0.249045	0.353051	-0.705409	0.480556	0.998199	-
PA2584	2923367	2923927	0.643494	COG0558I	CDP-diacylglycerol--glycerol-3-phosphate 3-phosphatidyltransferase	86.9576	-0.818897	0.3592	-2.27978	0.0226208	0.998199	-
PA2585	2923961	2925787	0.656267	COG0322L	excinuclease ABC subunit C	71.4464	-0.465953	0.359294	-1.29685	0.194681	0.998199	-
PA2586	2925788	2926432	0.632558	COG2197TK	response regulator GacA	155.862	-0.237695	0.343295	-0.692392	0.488691	0.998199	-
PA2604	2947803	2948471	0.61435	COG0670R	hypothetical protein	597.317	0.0766832	0.341069	0.224832	0.82211	0.998199	+
PA2605	2948582	2948977	0.712121	COG1553P	sulfur transfer complex subunit TusD	33.8695	-0.0634926	0.370786	-0.171238	0.864037	0.998199	-
PA2609	2949967	2950950	0.664634	COG0547E	hypothetical protein	39.9356	-0.591946	0.366521	-1.61504	0.106302	0.998199	-
PA2611	2952017	2953414	0.689557	COG0007H	siroheme synthase	174.495	0.223228	0.341711	0.653265	0.513585	0.998199	+
PA2612	2953416	2954696	0.660422	COG0172J	seryl-tRNA synthetase	218.857	0.184024	0.339247	0.542451	0.587508	0.998199	+
PA2613	2954818	2956143	0.668175	COG2256L	recombination factor protein RarA	166.539	-0.280658	0.342358	-0.819778	0.412343	0.998199	-
PA2614	2956153	2956779	0.626794	COG2834M	outer-membrane lipoprotein carrier protein	92.4743	-0.0987861	0.352634	-0.280138	0.779372	0.998199	-
PA2615	2956805	2959240	0.661741	COG1674D	DNA translocase FtsK	415.013	-0.092841	0.334773	-0.277325	0.781531	0.998199	-
PA2616	2959468	2960418	0.640379	COG0492O	thioredoxin reductase	304.313	0.481964	0.337371	1.42859	0.153123	0.998199	+
PA2618	2961191	2961898	0.641243	COG2935O	arginyl-tRNA-protein transferase	35.8033	0.0700096	0.371747	0.188326	0.850621	0.998199	+
PA2620	2962303	2964579	0.651296	COG0542O	ATP-binding protease component ClpA	983.413	0.0574283	0.343553	0.16716	0.867244	0.998199	+
PA2621	2964607	2964975	0.533875	-	hypothetical protein	129.533	-0.10976	0.347897	-0.315497	0.752385	0.998199	-
PA2622	2965201	2965473	0.630037	COG1278K	cold-shock protein CspD	151.918	0.131719	0.343803	0.383123	0.701629	0.998199	+
PA2623	2965546	2966802	0.626094	COG0538C	isocitrate dehydrogenase	4147.94	0.35201	0.329939	1.06689	0.28602	0.998199	+
PA2624	2967161	2969386	0.637916	COG2838C	isocitrate dehydrogenase	846.345	0.441274	0.336028	1.3132	0.189114	0.998199	+
PA2626	2969987	2971114	0.667553	COG0482J	tRNA-specific 2-thiouridylase MnmA	96.5801	-0.40606	0.355282	-1.14292	0.253071	0.998199	-
PA2629	2972699	2974069	0.648432	COG0015F	adenylosuccinate lyase	103.246	-0.152106	0.357935	-0.424954	0.67087	0.998199	-
PA2630	2974129	2975298	0.652137	COG2850S	hypothetical protein	64.0488	-0.62707	0.360447	-1.7397	0.081911	0.998199	-
PA2631	2975291	2975716	0.64554	COG2153R	acetyl transferase	45.896	-0.332664	0.365581	-0.909959	0.362844	0.998199	-
PA2633	2976340	2977161	0.66545	COG1450NU	hypothetical protein	47.3727	-0.351795	0.367207	-0.958027	0.338049	0.998199	-
PA2634	2977756	2979351	0.62594	COG2224C	isocitrate lyase	392.448	0.374057	0.336648	1.11112	0.266517	0.998199	+
PA2637	2982781	2983194	0.582126	COG0838C	NADH dehydrogenase subunit A	52.1315	-0.610922	0.362969	-1.68312	0.0923514	0.998199	-
PA2638	2983205	2983882	0.628319	COG0377C	NADH dehydrogenase subunit B	303.312	0.322657	0.340263	0.948259	0.342997	0.998199	+
PA2639	2983963	2985744	0.642536	COG0649C	bifunctional NADH:ubiquinone oxidoreductase subunit C/D	367.349	0.575679	0.338036	1.70301	0.0885655	0.998199	+
PA2640	2985746	2986246	0.648703	COG1905C	NADH dehydrogenase subunit E	62.8752	0.455861	0.359033	1.26969	0.204195	0.998199	+
PA2641	2986243	2987589	0.683742	COG1894C	NADH dehydrogenase I subunit F	430.753	0.531288	0.339772	1.56366	0.117897	0.998199	+
PA2642	2987721	2990438	0.679176	COG1034C	NADH dehydrogenase subunit G	769.218	0.363755	0.337061	1.0792	0.2805	0.998199	+
PA2643	2990435	2991430	0.645582	COG1005C	NADH dehydrogenase subunit H	250.454	0.127404	0.341189	0.373413	0.708841	0.998199	+
PA2644	2991442	2991990	0.632058	COG1143C	NADH dehydrogenase subunit I	120.617	0.209609	0.348942	0.600699	0.54804	0.998199	+
PA2645	2992002	2992502	0.636727	COG0839C	NADH dehydrogenase subunit J	96.6372	0.240056	0.352464	0.68108	0.495821	0.998199	+
PA2647	2992853	2994700	0.662879	COG1009CP	NADH dehydrogenase subunit L	358.231	0.221807	0.340005	0.652365	0.514166	0.998199	+
PA2648	2994728	2996257	0.648366	COG1008C	NADH dehydrogenase subunit M	181.933	0.0918963	0.341195	0.269337	0.787671	0.998199	+
PA2649	2996265	2997725	0.668036	COG1007C	NADH dehydrogenase subunit N	282.142	0.225205	0.343419	0.655775	0.511969	0.998199	+
PA2651	2998856	2999914	0.650614	COG0628R	hypothetical protein	74.5948	-0.341616	0.357733	-0.954946	0.339605	0.998199	-
PA2652	3000074	3001759	0.673191	COG0840NT	chemotaxis transducer	166.745	-0.550243	0.34288	-1.60477	0.108544	0.998199	-
PA2654	3003457	3005601	0.676923	COG0840NT	chemotaxis transducer	305.071	-0.256795	0.33893	-0.757662	0.448653	0.998199	-
PA2659	3008324	3008632	0.653722	COG3212S	hypothetical protein	74.9003	0.146621	0.35445	0.413658	0.679124	0.998199	+
PA2662	3011100	3012293	0.695142	COG3213P	hypothetical protein	409.562	0.0652102	0.373298	0.174687	0.861326	0.998199	+
PA2664	3012592	3013773	0.670897	COG1017C	nitric oxide dioxygenase	325.582	0.471316	0.373304	1.26255	0.20675	0.998199	+
PA2667	3016246	3016599	0.576271	-	hypothetical protein	484.648	0.184202	0.335562	0.548937	0.583049	0.998199	+
PA2679	3026100	3026852	0.701195	COG2226H	hypothetical protein	60.58	0.41059	0.358948	1.14387	0.252677	0.998199	+
PA2684	3031749	3035702	0.703338	COG3209M	hypothetical protein	204.965	0.421659	0.340095	1.23983	0.215038	0.998199	+
PA2685	3035752	3037932	0.648326	COG3501S	hypothetical protein	75.7931	0.362867	0.357723	1.01438	0.310401	0.998199	+
PA2691	3044947	3046152	0.708126	COG1252C	hypothetical protein	49.7439	-0.0777124	0.369943	-0.210066	0.833616	0.998199	-
PA2692	3046421	3046945	0.67619	COG1959K	transcriptional regulator	34.2145	-0.223104	0.369224	-0.604252	0.545676	0.998199	-
PA2705	3059035	3060216	0.629442	COG3825S	hypothetical protein	97.9325	-0.0653785	0.355381	-0.183967	0.854039	0.998199	-
PA2706	3060265	3060660	0.65404	COG3791S	hypothetical protein	33.9063	-0.0733853	0.368624	-0.199079	0.842201	0.998199	-
PA2707	3060725	3061570	0.625296	COG0714R	hypothetical protein	192.087	-0.165893	0.344916	-0.480966	0.630541	0.998199	-
PA2709	3062939	3063913	0.665641	COG0031E	cysteine synthase A	203.649	0.0734467	0.340072	0.215974	0.829008	0.998199	+
PA2725	3077312	3079195	0.68949	COG0542O	chaperone	101.538	0.152783	0.355075	0.430283	0.66699	0.998199	+
PA2727	3079850	3086145	0.706321	-	-	221.734	0.263911	0.339263	0.777894	0.436631	0.998199	+
PA2729	3086142	3087491	0.711852	-	hypothetical protein	41.6673	0.106402	0.365688	0.290964	0.771079	0.998199	+
PA2730	3088660	3089613	0.525157	COG2958S	hypothetical protein	209.089	-0.0993084	0.346259	-0.286804	0.774263	0.998199	-
PA2732	3090221	3093661	0.591398	COG0610V	hypothetical protein	476.475	0.135771	0.335658	0.404493	0.68585	0.998199	+
PA2733	3093658	3094185	0.587121	COG3943R	hypothetical protein	67.156	-0.0769705	0.357329	-0.215405	0.829452	0.998199	-
PA2734	3094757	3096052	0.580247	COG0732V	hypothetical protein	253.697	0.320229	0.340399	0.940746	0.346835	0.998199	+
PA2736	3098626	3098979	0.567797	COG4190K	hypothetical protein	42.6088	-0.346917	0.367187	-0.944798	0.344762	0.998199	-
PA2737	3099473	3099829	0.627451	-	hypothetical protein	120.787	0.12891	0.349384	0.368965	0.712154	0.998199	+
PA2738	3099810	3100112	0.577558	COG0776L	integration host factor subunit alpha	179.177	-0.0506706	0.345867	-0.146503	0.883524	0.998199	-
PA2739	3100116	3102494	0.664565	COG0072J	phenylalanyl-tRNA synthetase subunit beta	345.387	0.676763	0.33579	2.01544	0.0438589	0.998199	+
PA2740	3102529	3103545	0.632252	COG0016J	phenylalanyl-tRNA synthetase subunit alpha	137.083	0.33568	0.344856	0.973392	0.330358	0.998199	+
PA2741	3103643	3103999	0.588235	COG0292J	50S ribosomal protein L20	1433.74	0.355182	0.338586	1.04902	0.294171	0.998199	+
PA2742	3104023	3104217	0.579487	COG0291J	50S ribosomal protein L35	274.539	0.338397	0.340999	0.992369	0.321017	0.998199	+
PA2743	3104279	3104830	0.554348	COG0290J	translation initiation factor IF-3	857.241	-0.112714	0.331079	-0.340445	0.733522	0.998199	-
PA2744	3104830	3106752	0.630785	COG0441J	threonyl-tRNA synthetase	482.011	-0.121039	0.334245	-0.362126	0.717258	0.998199	-
PA2753	3114819	3115193	0.685333	-	hypothetical protein	263.969	-0.0604594	0.369554	-0.163601	0.870045	0.998199	-
PA2754	3115304	3115633	0.681818	COG4575S	hypothetical protein	249.964	-0.236601	0.362012	-0.653573	0.513387	0.998199	-
PA2755	3116654	3117124	0.619958	COG4574R	ecotin	190.18	0.22145	0.341678	0.648126	0.516903	0.998199	+
PA2755a	3116075	3116305	0.675325	-	hypothetical protein	45.1781	-0.172346	0.369238	-0.46676	0.640672	0.998199	-
PA2756	3117177	3117611	0.643678	COG3056M	hypothetical protein	102.757	-0.315964	0.34932	-0.90451	0.365725	0.998199	-
PA2760	3120073	3121350	0.629108	-	hypothetical protein	1734.29	0.381577	0.329463	1.15818	0.246791	0.998199	+
PA2765	3124342	3125241	0.684444	COG2837P	hypothetical protein	94.0945	0.300988	0.352085	0.854874	0.392621	0.998199	+
PA2770	3128292	3129071	0.676923	COG0384R	hypothetical protein	55.9223	0.159897	0.361344	0.442507	0.658122	0.998199	+
PA2776	3133710	3134993	0.655763	COG0665E	hypothetical protein	65.3642	0.363202	0.357137	1.01698	0.309162	0.998199	+
PA2778	3136082	3136963	0.709751	COG2274V	hypothetical protein	50.2197	0.0824648	0.361829	0.227911	0.819716	0.998199	+
PA2779	3137044	3137442	0.60401	-	hypothetical protein	47.4323	0.154463	0.366161	0.421843	0.673139	0.998199	+
PA2788	3144412	3146007	0.686717	COG0840NT	chemotaxis transducer	294.901	-0.533122	0.342963	-1.55446	0.120075	0.998199	-
PA2793	3149400	3150434	0.647343	-	hypothetical protein	51.1585	0.0555174	0.369151	0.150392	0.880455	0.998199	+
PA2796	3153582	3154505	0.656926	COG0176G	transaldolase B	216.64	0.168762	0.340821	0.495163	0.620485	0.998199	+
PA2797	3154593	3155075	0.583851	COG1366T	hypothetical protein	74.4147	0.0579708	0.35494	0.163326	0.870262	0.998199	+
PA2798	3155072	3156256	0.631224	COG2208TK	two-component response regulator	248.323	-0.302549	0.340981	-0.887292	0.374922	0.998199	-
PA2799	3156503	3156802	0.68	-	hypothetical protein	59.8554	-0.134728	0.372295	-0.361886	0.717437	0.998199	-
PA2800	3156860	3157564	0.611348	COG2853M	hypothetical protein	117.652	-0.506561	0.349372	-1.44992	0.147081	0.998199	-
PA2802	3158073	3158792	0.681944	COG2188K	transcriptional regulator	37.1312	-0.490929	0.367815	-1.33472	0.181969	0.998199	-
PA2805	3160321	3160584	0.632576	-	hypothetical protein	203.403	-0.34936	0.364358	-0.958839	0.33764	0.998199	-
PA2811	3164763	3165542	0.633333	COG1682GM	ABC transporter permease	35.3146	0.123913	0.369969	0.334927	0.73768	0.998199	+
PA2815	3168106	3170553	0.676062	COG1960I	acyl-CoA dehydrogenase	215.006	0.253771	0.339843	0.746729	0.455227	0.998199	+
PA2818	3171598	3173175	0.665399	COG2200T	aminoglycoside response regulator	37.9217	-0.055251	0.366878	-0.150598	0.880293	0.998199	-
PA2820	3174131	3174904	0.633075	-	hypothetical protein	59.694	-0.571979	0.359911	-1.58922	0.11201	0.998199	-
PA2821	3174966	3175628	0.669683	COG0625O	glutathione S-transferase	45.5603	-0.267866	0.365266	-0.733345	0.463348	0.998199	-
PA2823	3176117	3177007	0.676768	COG2607R	hypothetical protein	57.3299	-0.0702589	0.371572	-0.189086	0.850026	0.998199	-
PA2824	3177090	3179450	0.669632	COG0642T	sensor/response regulator hybrid	91.1913	-0.325223	0.356666	-0.911841	0.361853	0.998199	-
PA2825	3179469	3179960	0.654472	COG1846K	OspR protein	39.8169	0.279677	0.366113	0.763911	0.444921	0.998199	+
PA2826	3179957	3180442	0.63786	COG0386O	glutathione peroxidase	37.1917	0.0900822	0.367789	0.244929	0.806512	0.998199	+
PA2828	3181137	3182348	0.641089	COG0436E	aminotransferase	61.3913	-0.0744033	0.363548	-0.204659	0.837839	0.998199	-
PA2830	3182986	3183861	0.64726	COG0501O	heat shock protein HtpX	266.017	-0.207852	0.340861	-0.609785	0.542004	0.998199	-
PA2831	3184002	3185129	0.666667	COG2866E	hypothetical protein	41.6303	0.372592	0.365323	1.0199	0.307778	0.998199	+
PA2840	3193886	3195589	0.696009	COG0513LKJ	ATP-dependent RNA helicase	77.0445	-0.693064	0.367818	-1.88426	0.0595305	0.998199	-
PA2843	3197642	3198988	0.673348	COG3200E	aldolase	36.4364	-0.114058	0.368447	-0.309565	0.756892	0.998199	-
PA2853	3206915	3207166	0.583333	-	outer membrane lipoprotein OprI	12914.1	0.196459	0.344741	0.569874	0.568763	0.998199	+
PA2854	3207290	3208261	0.657407	COG1376S	hypothetical protein	270.352	-0.285346	0.337485	-0.845508	0.397827	0.998199	-
PA2856	3208673	3209278	0.668317	COG2755E	acyl-CoA thioesterase	49.014	-0.149715	0.368452	-0.406334	0.684498	0.998199	-
PA2858	3209981	3212473	0.714801	COG3127Q	hypothetical protein	63.4171	-0.0778749	0.357699	-0.217711	0.827655	0.998199	-
PA2860	3213044	3213484	0.668934	-	hypothetical protein	38.3257	-0.209296	0.367889	-0.568909	0.569418	0.998199	-
PA2864	3216456	3216890	0.634483	COG2259S	hypothetical protein	55.2141	0.133549	0.367045	0.363848	0.715972	0.998199	+
PA2865	3216989	3218419	0.686233	COG4623M	glycosylase	66.1441	-0.266848	0.357921	-0.745551	0.455938	0.998199	-
PA2867	3219608	3221080	0.697217	COG0840NT	chemotaxis transducer	397.176	-0.457262	0.334995	-1.36498	0.172259	0.998199	-
PA2871	3223736	3224533	0.694236	COG1946I	hypothetical protein	44.7221	-0.0617073	0.365456	-0.16885	0.865915	0.998199	-
PA2873	3225381	3227387	0.696064	COG1305E	hypothetical protein	39.9824	0.161127	0.366509	0.439627	0.660207	0.998199	+
PA2876	3229484	3230182	0.702432	COG0284F	orotidine 5'-phosphate decarboxylase	32.8326	-0.235978	0.371503	-0.635198	0.525299	0.998199	-
PA2879	3231882	3232772	0.707071	COG0583K	transcriptional regulator	45.411	0.267955	0.36789	0.728356	0.466396	0.998199	+
PA2883	3235794	3235961	0.642857	-	hypothetical protein	82.3582	0.130319	0.360887	0.361108	0.718019	0.998199	+
PA2884	3236194	3236958	0.666667	-	hypothetical protein	39.9839	-0.432396	0.366752	-1.17899	0.238403	0.998199	-
PA2885	3236959	3237555	0.675042	COG1309K	repressor of atu genes	79.6504	0.0325552	0.354848	0.0917439	0.926901	0.998199	+
PA2888	3240591	3242207	0.68893	COG4799I	geranyl-CoA carboxylase subunit beta	33.652	0.309545	0.369052	0.838759	0.401605	0.998199	+
PA2889	3242324	3243484	0.64944	COG1960I	citronellyl-CoA dehydrogenase	42.4383	0.338719	0.365656	0.926332	0.354274	0.998199	+
PA2895	3249977	3250741	0.742484	-	hypothetical protein	38.6496	-0.10654	0.367982	-0.289525	0.77218	0.998199	-
PA2896	3250738	3251322	0.678632	COG1595K	RNA polymerase sigma factor	38.4071	-0.340354	0.368074	-0.924687	0.355129	0.998199	-
PA2897	3251651	3253090	0.664583	COG1167KE	transcriptional regulator	187.221	-0.149232	0.344078	-0.433717	0.664494	0.998199	-
PA2900	3254598	3255407	0.683951	COG2885M	hypothetical protein	33.4319	0.166778	0.370173	0.450542	0.652319	0.998199	+
PA2902	3255763	3256611	0.671378	COG0834ET	hypothetical protein	35.1313	-0.0851813	0.370572	-0.229865	0.818197	0.998199	-
PA2903	3256681	3258360	0.735714	COG1010H	precorrin-3 methylase CobJ	35.3582	0.0650632	0.368027	0.176789	0.859674	0.998199	+
PA2906	3259725	3261185	0.731006	COG0155P	oxidoreductase	48.7546	-0.100201	0.363209	-0.275878	0.782642	0.998199	-
PA2920	3274597	3276234	0.700244	COG0840NT	chemotaxis transducer	76.0859	-0.392608	0.354476	-1.10757	0.268047	0.998199	-
PA2930	3285687	3286613	0.710895	COG0583K	transcriptional regulator	56.5867	0.0580543	0.36595	0.15864	0.873953	0.998199	+
PA2942	3297905	3298921	0.721731	COG1239H	magnesium chelatase	33.5754	-0.137737	0.370508	-0.371751	0.710078	0.998199	-
PA2944	3300615	3304361	0.704564	COG1429H	cobaltochelatase subunit CobN	65.7306	0.288872	0.357611	0.807783	0.419215	0.998199	+
PA2945	3304437	3305564	0.676418	COG0523R	hypothetical protein	40.9881	0.460221	0.366655	1.25519	0.209411	0.998199	+
PA2946	3306312	3307013	0.739316	-	hypothetical protein	58.9737	-0.0772079	0.362562	-0.212951	0.831365	0.998199	-
PA2950	3309411	3310607	0.641604	COG3007S	trans-2-enoyl-CoA reductase	189.099	0.191282	0.346642	0.551815	0.581075	0.998199	+
PA2951	3310792	3311721	0.664516	COG2025C	electron transfer flavoprotein subunit alpha	1368.59	0.495465	0.330097	1.50097	0.133364	0.998199	+
PA2952	3311721	3312470	0.637333	COG2086C	electron transfer flavoprotein subunit beta	968.619	0.374867	0.331048	1.13237	0.25748	0.998199	+
PA2957	3316800	3317438	0.604069	COG1309K	transcriptional regulator	50.5795	-0.132236	0.363753	-0.363532	0.716207	0.998199	-
PA2959	3318883	3319659	0.680824	COG0084L	hypothetical protein	83.8672	-0.0931174	0.353624	-0.263323	0.792302	0.998199	-
PA2960	3319674	3320030	0.610644	COG3215NU	type 4 fimbrial biogenesis protein PilZ	36.601	-0.44039	0.367876	-1.19711	0.231262	0.998199	-
PA2961	3320064	3321050	0.675785	COG0470L	DNA polymerase III subunit delta'	56.2775	0.0328071	0.36058	0.0909842	0.927505	0.998199	+
PA2963	3321704	3322753	0.664762	COG1559R	hypothetical protein	37.7935	-0.261107	0.367909	-0.709704	0.477888	0.998199	-
PA2964	3322759	3323574	0.699755	COG0115EH	4-amino-4-deoxychorismate lyase	40.9828	0.0436694	0.365534	0.119468	0.904905	0.998199	+
PA2965	3323574	3324818	0.658635	COG0304IQ	3-oxoacyl-ACP synthase	292.805	-0.221257	0.344879	-0.641549	0.521166	0.998199	-
PA2966	3324947	3325183	0.527426	COG0236IQ	acyl carrier protein	1720.74	-0.0669463	0.32965	-0.203083	0.83907	0.998199	-
PA2967	3325379	3326122	0.650538	COG1028IQR	3-ketoacyl-ACP reductase	470.056	0.187352	0.34568	0.541983	0.58783	0.998199	+
PA2968	3326145	3327083	0.690096	COG0331I	malonyl CoA-ACP transacylase	90.0134	-0.206431	0.357479	-0.577462	0.563627	0.998199	-
PA2969	3327189	3328169	0.653415	COG0416I	glycerol-3-phosphate acyltransferase PlsX	87.5641	-0.374163	0.352042	-1.06283	0.287857	0.998199	-
PA2970	3328203	3328385	0.579235	COG0333J	50S ribosomal protein L32	147.515	0.0758325	0.344021	0.22043	0.825536	0.998199	+
PA2971	3328399	3328935	0.607076	COG1399R	hypothetical protein	199.665	-0.178433	0.342588	-0.520838	0.602479	0.998199	-
PA2974	3330663	3331355	0.658009	COG0546R	hydrolase	58.3475	-0.366646	0.3602	-1.0179	0.308727	0.998199	-
PA2975	3331348	3332304	0.658307	COG0564J	ribosomal large subunit pseudouridine synthase C	105.978	-0.618847	0.355858	-1.73903	0.0820302	0.998199	-
PA2976	3332881	3336054	0.677694	COG1530J	ribonuclease E	480.399	0.0350778	0.340648	0.102974	0.917984	0.998199	+
PA2977	3336212	3337231	0.665686	COG0812M	UDP-N-acetylenolpyruvoylglucosamine reductase	52.3809	0.0577816	0.361284	0.159934	0.872933	0.998199	+
PA2979	3337692	3338456	0.678431	COG1212M	3-deoxy-manno-octulosonate cytidylyltransferase	32.8018	-0.211441	0.369334	-0.572494	0.566988	0.998199	-
PA2983	3340114	3340749	0.649371	COG0811U	tolQ-type transporter	42.2198	-0.693852	0.36975	-1.87654	0.0605805	0.998199	-
PA2987	3345113	3345796	0.678363	COG1136V	ABC transporter ATP-binding protein	50.3962	0.0452111	0.362742	0.124637	0.900811	0.998199	+
PA2988	3345789	3347039	0.645084	COG4591M	hypothetical protein	60.8114	-0.865918	0.363928	-2.37936	0.0173425	0.998199	-
PA2990	3348073	3348795	0.680498	COG0584C	phosphodiesterase	86.4764	0.0648842	0.352557	0.184039	0.853983	0.998199	+
PA2991	3348838	3350232	0.630108	COG1249C	soluble pyridine nucleotide transhydrogenase	268.248	0.264522	0.337921	0.782792	0.433749	0.998199	+
PA2993	3350635	3351663	0.673469	COG1477H	hypothetical protein	97.2225	0.102006	0.351278	0.290387	0.77152	0.998199	+
PA2994	3351656	3352879	0.645425	COG2871C	Na(+)-translocating NADH-quinone reductase subunit F	131.942	0.236634	0.348522	0.678967	0.497159	0.998199	+
PA2995	3352890	3353498	0.627258	COG2209C	Na(+)-translocating NADH-quinone reductase subunit E	51.3176	0.53002	0.365689	1.44937	0.147234	0.998199	+
PA2996	3353498	3354172	0.622222	COG1347C	Na(+)-translocating NADH-quinone reductase subunit D	77.6862	0.380691	0.360465	1.05611	0.290918	0.998199	+
PA2997	3354169	3354954	0.664122	COG2869C	Na(+)-translocating NADH-quinone reductase subunit C	57.3616	0.494338	0.360302	1.37201	0.170061	0.998199	+
PA2998	3354947	3356158	0.648515	COG1805C	Na(+)-translocating NADH-quinone reductase subunit B	108.768	0.487865	0.349542	1.39573	0.162797	0.998199	+
PA3001	3359269	3360654	0.636364	COG0057G	glyceraldehyde-3-phosphate dehydrogenase	522.976	0.19331	0.351197	0.550432	0.582023	0.998199	+
PA3002	3360875	3364321	0.672469	COG1197LK	transcription-repair coupling factor	341.315	0.136874	0.335852	0.407543	0.683609	0.998199	+
PA3003	3364332	3364961	0.67619	-	hypothetical protein	55.5977	0.278606	0.363328	0.766817	0.44319	0.998199	+
PA3004	3365007	3365744	0.673442	COG0005F	5'-methylthioadenosine phosphorylase	35.4803	0.222224	0.368863	0.602458	0.546869	0.998199	+
PA3006	3366970	3367671	0.653846	COG1309K	transcriptional regulator PsrA	464.114	-0.200308	0.365677	-0.547773	0.583848	0.998199	-
PA3009	3369036	3369269	0.611111	-	hypothetical protein	35.7473	-0.883906	0.369556	-2.3918	0.0167658	0.998199	-
PA3010	3369475	3369993	0.631985	-	hypothetical protein	65.2452	0.20822	0.357115	0.58306	0.559853	0.998199	+
PA3011	3370100	3372706	0.642501	COG0550L	DNA topoisomerase I	438.444	0.232906	0.334054	0.697212	0.48567	0.998199	+
PA3013	3373254	3374429	0.642857	COG0183I	3-ketoacyl-CoA thiolase	335.084	0.257991	0.34724	0.742977	0.457496	0.998199	+
PA3017	3378512	3378949	0.671233	COG0589T	hypothetical protein	109.952	0.128411	0.363949	0.352828	0.724217	0.998199	+
PA3018	3378979	3379665	0.640466	-	hypothetical protein	44.5968	0.0977386	0.369768	0.264324	0.79153	0.998199	+
PA3019	3379815	3381737	0.662507	COG0488R	ABC transporter ATP-binding protein	81.3492	0.037511	0.359856	0.104239	0.91698	0.998199	+
PA3020	3381963	3383891	0.667185	COG0741M	lytic transglycosylase	96.1146	-0.116044	0.350301	-0.331268	0.740442	0.998199	-
PA3021	3383948	3384334	0.666667	COG3755S	hypothetical protein	74.1019	0.540009	0.355361	1.51961	0.12861	0.998199	+
PA3022	3384378	3385184	0.69145	COG3217R	hypothetical protein	99.8527	0.250503	0.349574	0.716596	0.473623	0.998199	+
PA3027	3391208	3392239	0.678295	COG2207K	transcriptional regulator	39.7799	0.124261	0.369971	0.335866	0.736972	0.998199	+
PA3028	3392268	3393485	0.703612	COG0303H	molybdenum cofactor biosynthesis protein A2	144.713	0.255528	0.34425	0.742276	0.45792	0.998199	+
PA3029	3393482	3394021	0.666667	COG0521H	molybdopterin biosynthetic protein B2	58.8171	0.204069	0.358986	0.56846	0.569723	0.998199	+
PA3031	3394816	3395037	0.621622	-	hypothetical protein	647.916	0.0574021	0.332114	0.172838	0.862779	0.998199	+
PA3040	3403812	3404141	0.648485	COG4575S	hypothetical protein	247.494	0.0441214	0.346337	0.127395	0.898628	0.998199	+
PA3041	3404145	3404525	0.664042	COG5393S	hypothetical protein	86.4603	-0.0869603	0.356467	-0.24395	0.807269	0.998199	-
PA3043	3404979	3406310	0.656156	COG0232F	deoxyguanosinetriphosphate triphosphohydrolase-like protein	106.382	-0.212823	0.35217	-0.604321	0.54563	0.998199	-
PA3046	3409609	3409953	0.591304	COG3171S	hypothetical protein	121.162	0.0316472	0.346588	0.0913107	0.927246	0.998199	+
PA3047	3410264	3411694	0.663173	COG2027M	D-alanyl-D-alanine carboxypeptidase	128.204	-0.223776	0.350234	-0.638932	0.522867	0.998199	-
PA3048	3411763	3413940	0.668962	COG0116L	23S rRNA m(2)G2445 methyltransferase	64.8647	0.0684618	0.357411	0.191549	0.848096	0.998199	+
PA3049	3414401	3414613	0.568075	COG3130J	ribosome modulation factor	481.273	0.0705996	0.359656	0.196297	0.844377	0.998199	+
PA3050	3414701	3415729	0.682216	COG0167F	dihydroorotate dehydrogenase	79.3332	-0.283809	0.358589	-0.79146	0.428676	0.998199	-
PA3052	3416061	3417041	0.689093	-	hypothetical protein	102.464	-0.494133	0.349516	-1.41376	0.157431	0.998199	-
PA3053	3417113	3418120	0.65873	COG0596R	hydrolytic enzyme	33.1485	-0.0620925	0.369077	-0.168237	0.866397	0.998199	-
PA3054	3418288	3420192	0.667717	COG2866E	hypothetical protein	93.4826	0.347153	0.35207	0.986034	0.324117	0.998199	+
PA3068	3436578	3441440	0.658853	COG2902E	NAD-dependent glutamate dehydrogenase	1957.98	0.385321	0.329287	1.17017	0.241934	0.998199	+
PA3069	3441713	3442483	0.679637	-	hypothetical protein	75.7008	-0.443462	0.362177	-1.22443	0.220788	0.998199	-
PA3070	3442823	3443803	0.672783	COG0714R	hypothetical protein	90.7577	-0.458828	0.352693	-1.30093	0.193282	0.998199	-
PA3074	3446255	3448015	0.713231	COG1566V	hypothetical protein	32.7804	0.30321	0.371396	0.816406	0.414268	0.998199	+
PA3075	3448012	3449643	0.710172	-	hypothetical protein	44.2091	0.328308	0.368259	0.891514	0.372654	0.998199	+
PA3076	3449697	3450776	0.706481	COG0657I	hypothetical protein	37.1195	-0.120295	0.367303	-0.32751	0.743282	0.998199	-
PA3079	3452872	3455253	0.634341	COG1033R	hypothetical protein	52.1449	0.296232	0.361534	0.819375	0.412573	0.998199	+
PA3081	3456543	3457910	0.672515	-	hypothetical protein	81.4541	0.328558	0.354871	0.925852	0.354523	0.998199	+
PA3082	3457969	3459933	0.646819	-	glycine betaine transmethylase	111.314	0.573931	0.35128	1.63382	0.102296	0.998199	+
PA3083	3460380	3463037	0.660647	COG0308E	aminopeptidase	423.369	0.299065	0.334437	0.894235	0.371196	0.998199	+
PA3084	3463056	3463856	0.651685	-	hypothetical protein	48.69	-0.460509	0.363597	-1.26654	0.20532	0.998199	-
PA3086	3464236	3465096	0.684088	COG0705R	hypothetical protein	40.1643	0.219678	0.366031	0.600161	0.548399	0.998199	+
PA3087	3465093	3466073	0.699286	-	hypothetical protein	54.932	-0.0362362	0.361239	-0.100311	0.920098	0.998199	-
PA3088	3466073	3466960	0.652027	COG0061G	inorganic polyphosphate/ATP-NAD kinase	69.9956	-0.368829	0.356454	-1.03472	0.300801	0.998199	-
PA3091	3468988	3470427	0.691667	COG1196D	hypothetical protein	83.0272	0.0976156	0.357612	0.272966	0.78488	0.998199	+
PA3092	3470764	3472803	0.679412	COG1902C	2,4-dienoyl-CoA reductase	36.7417	0.374017	0.367753	1.01703	0.309138	0.998199	+
PA3093	3473018	3474136	0.692583	COG0388R	hypothetical protein	45.5893	-0.0672304	0.368005	-0.182689	0.855042	0.998199	-
PA3094.2	3475648	3475724	0.675325	-	-	81.6258	-0.173617	0.355262	-0.4887	0.625054	0.998199	-
PA3094	3474133	3475170	0.695568	COG2207K	transcriptional regulator	34.8898	0.17012	0.369404	0.460524	0.64514	0.998199	+
PA3096	3476482	3477630	0.718016	COG3297U	general secretion pathway protein L	45.8055	0.213403	0.363788	0.586612	0.557464	0.998199	+
PA3101	3480246	3480692	0.639821	COG2165NU	general secretion pathway protein G	35.4194	0.145843	0.368315	0.395973	0.692125	0.998199	+
PA3102	3480697	3481914	0.691297	COG1459NU	general secretion pathway protein F	33.6946	0.153022	0.369048	0.41464	0.678406	0.998199	+
PA3103	3481914	3483422	0.689861	COG2804NU	general secretion pathway protein E	99.0964	0.0454866	0.352684	0.128973	0.897379	0.998199	+
PA3105	3484354	3486330	0.653515	COG1450NU	general secretion pathway protein D	139.677	0.165623	0.345228	0.47975	0.631405	0.998199	+
PA3106	3486417	3487184	0.688802	COG1028IQR	oxidoreductase	60.7136	0.158603	0.361459	0.438787	0.660816	0.998199	+
PA3107	3487181	3488392	0.693069	COG0626E	O-succinylhomoserine sulfhydrylase	165.761	0.325617	0.344105	0.946273	0.344009	0.998199	+
PA3108	3488409	3489914	0.642098	COG0034F	amidophosphoribosyltransferase	216.669	0.178855	0.339665	0.526562	0.598498	0.998199	+
PA3109	3490136	3490678	0.657459	COG1286R	hypothetical protein	41.6239	-0.601853	0.365841	-1.64512	0.0999445	0.998199	-
PA3111	3491415	3492704	0.686822	COG0285H	folylpolyglutamate synthetase	141.568	-0.07824	0.344341	-0.227217	0.820255	0.998199	-
PA3112	3492701	3493573	0.643757	COG0777I	acetyl-CoA carboxylase subunit beta	138.978	-0.334794	0.349044	-0.959174	0.337471	0.998199	-
PA3113	3493842	3494477	0.688679	COG0135E	N-(5'-phosphoribosyl)anthranilate isomerase	136.395	-0.386425	0.345659	-1.11794	0.263595	0.998199	-
PA3114	3494567	3495424	0.66317	COG0101J	tRNA pseudouridine synthase A	66.2549	-0.143023	0.357978	-0.399531	0.689502	0.998199	-
PA3115	3495446	3498205	0.671739	COG3170NU	Motility protein FimV	1536.59	0.0469919	0.332366	0.141386	0.887565	0.998199	+
PA3116	3498374	3499384	0.65183	COG0136E	aspartate-semialdehyde dehydrogenase	49.0324	-0.170497	0.362511	-0.470321	0.638126	0.998199	-
PA3117	3499486	3500598	0.65858	COG0136E	aspartate-semialdehyde dehydrogenase	177.326	-0.0476915	0.346485	-0.137644	0.890522	0.998199	-
PA3118	3500668	3501750	0.648199	COG0473CE	3-isopropylmalate dehydrogenase	67.5665	0.12309	0.357049	0.344742	0.730288	0.998199	+
PA3120	3502642	3503280	0.632238	COG0066E	isopropylmalate isomerase small subunit	59.3066	0.309361	0.36158	0.855581	0.39223	0.998199	+
PA3121	3503292	3504716	0.679298	COG0065E	isopropylmalate isomerase large subunit	119.241	0.068601	0.350022	0.19599	0.844618	0.998199	+
PA3123	3505865	3506242	0.664021	COG0251J	hypothetical protein	129.776	0.0949886	0.35726	0.265881	0.790331	0.998199	+
PA3124	3506322	3507233	0.692982	COG0583K	transcriptional regulator	82.9833	0.127834	0.357808	0.357271	0.720889	0.998199	+
PA3126	3508717	3509166	0.622222	COG0071O	heat-shock protein IbpA	317.534	0.610067	0.362009	1.68523	0.0919445	0.998199	+
PA3127	3509324	3510127	0.697761	COG3393R	hypothetical protein	32.7995	0.11369	0.369102	0.308017	0.758069	0.998199	+
PA3128	3510144	3510890	0.69344	COG1028IQR	short-chain dehydrogenase	38.784	0.142333	0.366722	0.388121	0.697926	0.998199	+
PA3134	3515416	3516900	0.646465	COG0008J	glutamyl-tRNA synthetase	228.919	0.143698	0.353214	0.40683	0.684133	0.998199	+
PA3138	3520548	3522560	0.648783	COG0556L	excinuclease ABC subunit B	191.877	0.252668	0.34157	0.739725	0.459467	0.998199	+
PA3139	3522748	3523944	0.655806	COG1448E	aromatic amino acid aminotransferase	169.257	-0.343021	0.35646	-0.962298	0.3359	0.998199	-
PA3141	3524681	3526678	0.621622	COG1086MG	nucleotide sugar epimerase/dehydratase WbpM	464.813	-0.113982	0.33637	-0.338859	0.734716	0.998199	-
PA3143	3527670	3528212	0.627993	-	hypothetical protein	64.4482	0.178884	0.357179	0.500826	0.616494	0.998199	+
PA3146	3529508	3530458	0.570978	COG0451MG	NAD-dependent epimerase/dehydratase	127.846	0.265731	0.346481	0.766944	0.443115	0.998199	+
PA3147	3530467	3531708	0.545894	COG0438M	glycosyl transferase WbpJ	199.479	-0.0951631	0.34436	-0.276347	0.782281	0.998199	-
PA3148	3531751	3532815	0.505164	COG0381M	UDP-N-acetylglucosamine 2-epimerase	401.811	0.348371	0.335428	1.03859	0.298997	0.998199	+
PA3150	3533948	3535081	0.445326	COG0037D	LPS biosynthesis protein WbpG	489.972	0.22484	0.334517	0.672134	0.501498	0.998199	+
PA3151	3535216	3535971	0.5	COG0107E	imidazole glycerol phosphate synthase subunit HisF	122.241	-0.0836722	0.347371	-0.240873	0.809654	0.998199	-
PA3152	3535971	3536579	0.486043	COG0118E	imidazole glycerol phosphate synthase subunit HisH	34.5439	0.0936467	0.368897	0.253856	0.799607	0.998199	+
PA3153	3536576	3537811	0.485437	COG2244R	O-antigen translocase	80.3522	0.0541588	0.353397	0.153252	0.8782	0.998199	+
PA3154	3537808	3539124	0.447229	COG4449R	B-band O-antigen polymerase	121.339	-0.265205	0.347453	-0.763283	0.445295	0.998199	-
PA3155	3539128	3540207	0.517593	COG0399M	UDP-2-acetamido-2-dideoxy-d-ribo-hex-3-uluronic acid transaminase WbpE	487.175	0.0420825	0.333599	0.126147	0.899616	0.998199	+
PA3157	3540782	3542671	0.532275	COG1835I	acetyltransferase	127.04	0.284889	0.352632	0.807892	0.419153	0.998199	+
PA3158	3542740	3543690	0.529968	COG0673R	UDP-2-acetamido-2-deoxy-d-glucuronic acid 3-dehydrogenase WbpB	301.243	-0.0593212	0.34148	-0.173718	0.862087	0.998199	-
PA3159	3543764	3545074	0.545385	COG0677M	UDP-N-acetyl-d-glucosamine 6-dehydrogenase	752.499	-0.123242	0.342032	-0.360324	0.718605	0.998199	-
PA3160	3545881	3546927	0.485196	COG3765M	O-antigen chain length regulator	311.312	-0.42337	0.337144	-1.25575	0.209205	0.998199	-
PA3161	3547689	3547973	0.62807	COG0776L	integration host factor subunit beta	107.735	0.168685	0.352299	0.478812	0.632073	0.998199	+
PA3162	3548110	3549789	0.592262	COG0539J	30S ribosomal protein S1	2058.14	0.156836	0.339801	0.461551	0.644403	0.998199	+
PA3163	3550057	3550746	0.676812	COG0283F	cytidylate kinase	82.1763	0.318611	0.353478	0.90136	0.367397	0.998199	+
PA3164	3550746	3552986	0.674699	-	-	299.176	0.295942	0.337098	0.877909	0.379993	0.998199	+
PA3165	3552979	3554088	0.666667	COG0079E	histidinol-phosphate aminotransferase	108.199	0.113034	0.352868	0.320329	0.748719	0.998199	+
PA3166	3554157	3555254	0.635701	COG0077E	chorismate mutase	149.822	0.270562	0.350132	0.772743	0.439675	0.998199	+
PA3167	3555254	3556339	0.644567	COG1932HE	phosphoserine aminotransferase	200.784	0.38327	0.340425	1.12586	0.260226	0.998199	+
PA3168	3556427	3559198	0.657287	COG0188L	DNA gyrase subunit A	730.291	0.148585	0.339128	0.438138	0.661286	0.998199	+
PA3169	3559435	3560511	0.681523	COG0182J	methylthioribose-1-phosphate isomerase	53.5028	-0.118061	0.364386	-0.324001	0.745937	0.998199	-
PA3170	3560621	3561955	0.689139	COG0402FR	N-ethylammeline chlorohydrolase	85.254	-0.111336	0.354099	-0.314419	0.753203	0.998199	-
PA3171	3562106	3562804	0.658083	COG2227H	3-demethylubiquinone-9 3-methyltransferase	51.3389	-0.302874	0.36351	-0.833193	0.404736	0.998199	-
PA3172	3562801	3563481	0.684288	COG0546R	phosphoglycolate phosphatase	37.0503	-0.0408975	0.367289	-0.11135	0.911339	0.998199	-
PA3173	3563546	3564286	0.663968	COG1028IQR	short-chain dehydrogenase	43.8791	-0.155534	0.364992	-0.426129	0.670014	0.998199	-
PA3177	3567606	3568529	0.674242	COG3706T	hypothetical protein	43.6129	-0.457713	0.364853	-1.25451	0.209656	0.998199	-
PA3181	3570941	3571603	0.704374	COG0800G	keto-hydroxyglutarate-aldolase/keto-deoxy-phosphogluconate aldolase	99.3398	0.285873	0.355177	0.804875	0.420892	0.998199	+
PA3182	3571621	3572337	0.723849	COG0363G	6-phosphogluconolactonase	72.7465	0.29066	0.355015	0.818725	0.412943	0.998199	+
PA3183	3572324	3573793	0.653061	COG0364G	glucose-6-phosphate 1-dehydrogenase	270.275	-0.40319	0.351367	-1.14749	0.251179	0.998199	-
PA3184	3573980	3574837	0.664336	COG1737K	HexR family transcriptional regulator	39.7404	-0.203273	0.367088	-0.553745	0.579753	0.998199	-
PA3185	3574846	3575697	0.684272	COG0676G	hypothetical protein	112.977	-0.463814	0.348286	-1.3317	0.182958	0.998199	-
PA3186	3575912	3577276	0.651282	COG3659M	glucose/carbohydrate outer membrane porin OprB	619.344	0.492423	0.332428	1.48129	0.138529	0.998199	+
PA3187	3577320	3578480	0.671835	COG3839G	ABC transporter ATP-binding protein	365.834	0.436376	0.336348	1.29739	0.194496	0.998199	+
PA3188	3578513	3579358	0.644208	COG0395G	sugar ABC transporter permease	105.17	0.498511	0.352257	1.41519	0.157012	0.998199	+
PA3189	3579351	3580283	0.659164	COG1175G	sugar ABC transporter permease	111.589	0.423041	0.361033	1.17175	0.241296	0.998199	+
PA3190	3580384	3581646	0.658749	COG1653G	sugar ABC transporter substrate-binding protein	964.112	0.123934	0.346626	0.357543	0.720685	0.998199	+
PA3191	3582171	3583592	0.680028	COG0642T	two-component sensor	50.1666	0.0655694	0.361843	0.181209	0.856203	0.998199	+
PA3192	3583616	3584344	0.694102	COG0745TK	two-component response regulator GltR	60.3253	0.383993	0.358557	1.07094	0.284197	0.998199	+
PA3193	3584379	3585374	0.703815	COG0837G	glucokinase	120.748	0.357962	0.346692	1.03251	0.301835	0.998199	+
PA3194	3585477	3587303	0.691297	COG0129EG	phosphogluconate dehydratase	345.909	0.0562743	0.345657	0.162804	0.870673	0.998199	+
PA3195	3587433	3588437	0.667662	COG0057G	glyceraldehyde 3-phosphate dehydrogenase	265.763	0.231512	0.343507	0.673967	0.500332	0.998199	+
PA3197	3589352	3590350	0.6997	COG1386K	hypothetical protein	42.5355	-0.244696	0.370957	-0.659633	0.509489	0.998199	-
PA3198	3590490	3591242	0.652058	COG1354S	hypothetical protein	44.886	-0.208035	0.365903	-0.568552	0.56966	0.998199	-
PA3199	3591415	3592044	0.660317	COG0009J	hypothetical protein	64.3616	0.0322791	0.360262	0.0895991	0.928606	0.998199	+
PA3200	3592041	3592928	0.692568	COG0613R	hypothetical protein	41.0693	-0.096711	0.365508	-0.264594	0.791322	0.998199	-
PA3201	3593144	3593731	0.612245	COG2917D	intracellular septation protein A	88.2952	-0.422977	0.358028	-1.18141	0.237441	0.998199	-
PA3202	3593733	3594032	0.703333	COG2350S	hypothetical protein	39.4852	-0.173202	0.366596	-0.472459	0.636599	0.998199	-
PA3203	3594208	3594570	0.69146	COG1938R	hypothetical protein	35.8366	-0.157209	0.367914	-0.427297	0.669163	0.998199	-
PA3205	3595387	3595827	0.655329	COG3678UNTP	hypothetical protein	49.2654	0.0741994	0.369043	0.201059	0.840652	0.998199	+
PA3211	3600454	3601599	0.675393	COG0767Q	ABC transporter permease	87.5609	-0.109218	0.356839	-0.306071	0.75955	0.998199	-
PA3212	3601596	3602390	0.70566	COG1127Q	ABC transporter ATP-binding protein	39.3246	-0.258001	0.366509	-0.703943	0.481468	0.998199	-
PA3214	3603327	3603971	0.725581	COG3218R	hypothetical protein	84.5458	0.258858	0.356998	0.725096	0.468393	0.998199	+
PA3215	3603994	3605007	0.684418	COG2207K	transcriptional regulator	39.8513	0.0677373	0.36595	0.1851	0.853151	0.998199	+
PA3217	3605684	3607075	0.650144	COG2114T	protein CyaB	49.287	-0.224329	0.366948	-0.611336	0.540977	0.998199	-
PA3222	3610250	3611149	0.701111	COG2962R	hypothetical protein	39.0002	-0.486301	0.371097	-1.31044	0.190046	0.998199	-
PA3225	3612559	3613488	0.692473	COG0583K	transcriptional regulator	105.453	-0.143362	0.34894	-0.410849	0.681183	0.998199	-
PA3226	3613495	3614322	0.679952	COG0596R	hydrolase	36.4965	-0.191078	0.367481	-0.519968	0.603086	0.998199	-
PA3227	3614304	3614867	0.650709	COG0652O	peptidyl-prolyl cis-trans isomerase A	62.4799	0.20166	0.359312	0.56124	0.574634	0.998199	+
PA3228	3614930	3616762	0.663393	COG1132V	ABC transporter ATP-binding protein/permease	155.996	0.277277	0.348873	0.794779	0.426742	0.998199	+
PA3230	3617343	3618467	0.68	COG3146S	hypothetical protein	37.6575	-0.295384	0.370974	-0.796237	0.425894	0.998199	-
PA3233	3619616	3621415	0.677222	COG2905T	hypothetical protein	48.0397	0.252874	0.36591	0.691081	0.489515	0.998199	+
PA3234	3621505	3623160	0.652174	COG4147R	acetate permease	111.659	0.586092	0.353572	1.65763	0.0973914	0.998199	+
PA3235	3623157	3623468	0.580128	COG3162S	hypothetical protein	48.5239	0.799519	0.367955	2.17287	0.0297901	0.998199	+
PA3238	3625201	3626562	0.637298	-	hypothetical protein	55.3351	-0.407567	0.364228	-1.11899	0.263146	0.998199	-
PA3239	3626566	3627369	0.641791	COG2853M	hypothetical protein	37.9375	0.25615	0.366871	0.698202	0.485051	0.998199	+
PA3240	3627509	3628366	0.672494	COG1741R	hypothetical protein	45.8956	-0.0313407	0.36419	-0.0860557	0.931422	0.998199	-
PA3241	3628430	3629599	0.703419	COG1752R	hypothetical protein	44.3934	-0.0356428	0.36411	-0.0978902	0.92202	0.998199	-
PA3243	3630765	3631556	0.694444	COG0850D	septum formation inhibitor	54.2876	-0.26698	0.364894	-0.731663	0.464374	0.998199	-
PA3244	3631618	3632433	0.625	COG2894D	cell division inhibitor MinD	236.01	-0.149212	0.3461	-0.431124	0.666378	0.998199	-
PA3245	3632430	3632684	0.552941	COG0851D	cell division topological specificity factor MinE	39.3282	-0.0496594	0.36854	-0.134746	0.892812	0.998199	-
PA3247	3633592	3634881	0.677519	COG1362E	aminopeptidase	159.121	-0.304367	0.343777	-0.885362	0.375961	0.998199	-
PA3255	3641233	3641811	0.651123	COG0560E	hypothetical protein	38.0791	-0.451875	0.367076	-1.23101	0.218319	0.998199	-
PA3256	3641872	3642834	0.696781	COG0604CR	oxidoreductase	115.601	-0.108205	0.348453	-0.310531	0.756157	0.998199	-
PA3257	3642964	3645060	0.641392	COG0793M	periplasmic tail-specific protease	628.913	-0.209862	0.332256	-0.631626	0.527631	0.998199	-
PA3259	3646918	3647397	0.720833	COG0790R	hypothetical protein	36.1214	-0.361033	0.368535	-0.979643	0.327262	0.998199	-
PA3260	3647755	3648066	0.701923	COG1813K	transcriptional regulator	40.2989	-0.18673	0.36629	-0.509787	0.610201	0.998199	-
PA3262	3649705	3650466	0.632546	COG0545O	FkbP-type peptidyl-prolyl cis-trans isomerase	250.473	-0.406137	0.347851	-1.16756	0.242984	0.998199	-
PA3263	3651056	3651976	0.655809	COG2974L	recombination associated protein	140.742	-0.0341044	0.3543	-0.0962587	0.923315	0.998199	-
PA3267	3653937	3655811	0.658667	COG0204I	hypothetical protein	60.1407	-0.272865	0.359223	-0.759597	0.447495	0.998199	-
PA3270	3659169	3659756	0.693878	COG1670J	hypothetical protein	50.2682	0.140088	0.363693	0.385182	0.700102	0.998199	+
[truncated: 4,466 more rows]

## Sheet: PAO1vsPA4673.15-pNUK73
gene name	gene start	gene end	gc content	COG	gene descritpion	baseMean	log2FoldChange	lfcSE	stat	pvalue	padj	over/under expressed in PA4673.15 mutant/pNUK73
[truncated: 5,715 more rows]

[truncated: 2 more sheets: PAO1vsPA1372(no plasmid) , PAO1vsPA4673.15(no plasmid)]
