# Supplementary material for: Interactions between horizontally acquired genes create a fitness cost in Pseudomonas aeruginosa
Source: Nat Commun. 2015 Apr 21;6:6845. doi: 10.1038/ncomms7845 (PMC4410645; doi:10.1038/ncomms7845)
Supplement: Supplementary Data 2 — Functional enrichment analysis of differentially expressed genes in PAO1/pNUK73 compared to PAO1 using the DAVID and GOEAST software. [file ncomms7845-s3.xls]

## Sheet: DAVID results
Up-regulated genes	Count	%	P-value	Fold Enrichment	Bonferroni	Benjamini	FDR	Category
pae03010:Ribosome	33	7.63889	1.1595e-23	7.76923	2.02912e-21	2.02912e-21	1.42149e-20	KEGG_PATHWAY
pau03010:Ribosome	32	7.40741	5.24368e-23	7.81809	9.17644e-21	4.58822e-21	6.4285e-20	KEGG_PATHWAY
pag03010:Ribosome	32	7.40741	5.24368e-23	7.81809	9.17644e-21	4.58822e-21	6.4285e-20	KEGG_PATHWAY
pap03010:Ribosome	32	7.40741	1.15955e-22	7.67331	2.02921e-20	6.76403e-21	1.42155e-19	KEGG_PATHWAY
ribonucleoprotein	33	7.63889	3.38625e-22	7.70972	5.18096e-20	5.18096e-20	4.05759e-19	SP_PIR_KEYWORDS
ribosomal protein	33	7.63889	7.32763e-22	7.57205	1.12113e-19	5.60564e-20	8.78037e-19	SP_PIR_KEYWORDS
GO:0003735~structural constituent of ribosome	33	7.63889	1.43985e-20	6.63158	4.30515e-18	4.30515e-18	1.92309e-17	GOTERM_MF_FAT
GO:0006412~translation	47	10.8796	2.59482e-20	4.43076	1.14691e-17	1.14691e-17	3.67183e-17	GOTERM_BP_FAT
GO:0005840~ribosome	34	7.87037	6.22183e-20	5.54901	2.92426e-18	2.92426e-18	5.90962e-17	GOTERM_CC_FAT
GO:0030529~ribonucleoprotein complex	34	7.87037	1.33034e-19	5.45334	6.25259e-18	3.1263e-18	1.26358e-16	GOTERM_CC_FAT
GO:0005198~structural molecule activity	34	7.87037	1.10849e-17	5.44622	3.31438e-15	1.65719e-15	1.48052e-14	GOTERM_MF_FAT
GO:0043232~intracellular non-membrane-bounded organelle	40	9.25926	6.60217e-16	3.75869	3.13083e-14	1.04361e-14	6.32827e-13	GOTERM_CC_FAT
GO:0043228~non-membrane-bounded organelle	40	9.25926	6.60217e-16	3.75869	3.13083e-14	1.04361e-14	6.32827e-13	GOTERM_CC_FAT
rrna-binding	22	5.09259	1.06113e-15	8.31441	1.69864e-13	5.66214e-14	1.33227e-12	SP_PIR_KEYWORDS
GO:0019843~rRNA binding	22	5.09259	1.59918e-14	7.1517	4.78018e-12	1.59339e-12	2.13496e-11	GOTERM_MF_FAT
rna-binding	27	6.25	2.53416e-13	5.4209	3.878e-11	9.69502e-12	3.03713e-10	SP_PIR_KEYWORDS
GO:0003723~RNA binding	32	7.40741	1.92519e-11	3.80306	5.75633e-09	1.43908e-09	2.57133e-08	GOTERM_MF_FAT
GO:0033279~ribosomal subunit	9	2.08333	4.40001e-05	5.58165	0.00206591	0.000516878	0.0417843	GOTERM_CC_FAT
Down-regulated genes	Count	%	P-value	Fold Enrichment	Bonferroni	Benjamini	FDR	Category
pae00280:Valine, leucine and isoleucine degradation	24	8.05369	8.61803e-11	4.62301	1.77531e-08	1.77531e-08	1.08541e-07	KEGG_PATHWAY
GO:0055114~oxidation reduction	52	17.4497	7.50999e-10	2.32134	2.65854e-07	2.65854e-07	1.02886e-06	GOTERM_BP_FAT
oxidoreductase	41	13.7584	3.23864e-08	2.57148	4.82556e-06	4.82556e-06	3.86299e-05	SP_PIR_KEYWORDS
pag00280:Valine, leucine and isoleucine degradation	11	3.69128	6.32826e-07	6.88636	0.000130354	6.51789e-05	0.000797017	KEGG_PATHWAY
pae00640:Propanoate metabolism	18	6.04027	1.33397e-06	3.7562	0.00027476	9.1595e-05	0.00168007	KEGG_PATHWAY
pau00280:Valine, leucine and isoleucine degradation	8	2.68456	3.54599e-05	7.15466	0.00727826	0.00182455	0.0446512	KEGG_PATHWAY
signal	17	5.7047	5.96991e-05	3.19866	0.00885598	0.00443784	0.0711849	SP_PIR_KEYWORDS
iron	18	6.04027	0.000100161	2.94119	0.0148139	0.00496254	0.119405	SP_PIR_KEYWORDS

## Sheet: GOEAST results
Up-regulated genes	Ontology	Term	log_odds_ratio	p adjusted
GO:0044267	biological_process	cellular protein metabolic process	1.44954	8.90717474881167e-09
GO:0005737	cellular_component	cytoplasm	1.8523	8.70171056511524e-09
GO:0043170	biological_process	macromolecule metabolic process	0.902365	7.73762370941771e-07
GO:0015934	cellular_component	large ribosomal subunit	2.83253	7.71896617519306e-11
GO:0005622	cellular_component	intracellular	1.36455	7.10438909387473e-06
GO:0044424	cellular_component	intracellular part	1.36455	7.10438909387473e-06
GO:0043226	cellular_component	organelle	2.43927	6.9862540469696e-16
GO:0043228	cellular_component	non-membrane-bounded organelle	2.43927	6.9862540469696e-16
GO:0043229	cellular_component	intracellular organelle	2.43927	6.9862540469696e-16
GO:0043232	cellular_component	intracellular non-membrane-bounded organelle	2.43927	6.9862540469696e-16
GO:0006412	biological_process	translation	2.35594	6.9862540469696e-16
GO:0019538	biological_process	protein metabolic process	1.37229	6.3463968322376e-08
GO:0044444	cellular_component	cytoplasmic part	1.88059	5.06685371233531e-09
GO:0044260	biological_process	cellular macromolecule metabolic process	0.907191	4.52026761042357e-06
GO:0030529	cellular_component	ribonucleoprotein complex	2.71777	4.30351188539786e-16
GO:0010467	biological_process	gene expression	1.99628	3.99506406101333e-15
GO:0022625	cellular_component	cytosolic large ribosomal subunit	2.76829	3.86338721634548e-09
GO:0044445	cellular_component	cytosolic part	2.56577	3.45030317217886e-13
GO:0005840	cellular_component	ribosome	2.74525	2.6915375660002e-16
GO:0044391	cellular_component	ribosomal subunit	2.74525	2.6915375660002e-16
GO:0044446	cellular_component	intracellular organelle part	2.74525	2.6915375660002e-16
GO:0022626	cellular_component	cytosolic ribosome	2.67898	2.61178599212733e-14
GO:0034645	biological_process	cellular macromolecule biosynthetic process	1.56918	2.34332829556424e-10
GO:0009059	biological_process	macromolecule biosynthetic process	1.57391	2.02100750666223e-11
GO:0044422	cellular_component	organelle part	2.49573	1.38270930362203e-15
GO:0005829	cellular_component	cytosol	2.51233	1.07577692678684e-12
GO:0097159	molecular_function	organic cyclic compound binding	1.17423	0.0775521
GO:1901363	molecular_function	heterocyclic compound binding	1.17423	0.0775521
GO:0003723	molecular_function	RNA binding	2.66433	0.0287505
GO:0005623	cellular_component	cell	0.888821	0.00259728
GO:0044464	cellular_component	cell part	0.888821	0.00259728
GO:0015935	cellular_component	small ribosomal subunit	2.5388	0.000416434
GO:0022627	cellular_component	cytosolic small ribosomal subunit	2.5388	0.000416434
Down-regulated genes	Ontology	Term	log_odds_ratio	p adjusted
GO:1901617	biological_process	organic hydroxy compound biosynthetic process	3.63559	0.0305079
GO:1901606	biological_process	alpha-amino acid catabolic process	2.00998	0.0150748
GO:1901575	biological_process	organic substance catabolic process	1.07403	0.0266676
GO:0071941	biological_process	nitrogen cycle metabolic process	2.95752	0.0221508
GO:0046395	biological_process	carboxylic acid catabolic process	1.44655	0.0150748
GO:0044712	biological_process	single-organism catabolic process	1.4191	0.0150748
GO:0044710	biological_process	single-organism metabolic process	0.525877	0.0266676
GO:0044282	biological_process	small molecule catabolic process	1.4191	0.0150748
GO:0044248	biological_process	cellular catabolic process	1.10834	0.0150748
GO:0043436	biological_process	oxoacid metabolic process	0.664735	0.0973203
GO:0019752	biological_process	carboxylic acid metabolic process	0.670636	0.0921698
GO:0016054	biological_process	organic acid catabolic process	1.44655	0.0150748
GO:0009074	biological_process	aromatic amino acid family catabolic process	3.06443	0.0150748
GO:0009072	biological_process	aromatic amino acid family metabolic process	1.99816	0.0886032
GO:0009063	biological_process	cellular amino acid catabolic process	1.78759	0.0162234
GO:0009056	biological_process	catabolic process	0.952373	0.0266676
GO:0008300	biological_process	isoprenoid catabolic process	3.47209	0.0150748
GO:0006559	biological_process	L-phenylalanine catabolic process	3.37255	0.0820815
Statistical test method	Hypergeometric
Multi-test adjustment method	Yekutieli (FDR under dependency)
Significance Level of Enrichment recommended	0.1
